# Supplementary material for: In silico design of multipoint mutants for enhanced performance of Thermomyces lanuginosus lipase for efficient biodiesel production
Source: Biotechnol Biofuels Bioprod. 2024 Feb 24;17:33. doi: 10.1186/s13068-024-02478-5 (PMC10894483; doi:10.1186/s13068-024-02478-5)
Supplement: Supplementary file 1 — Additional file 1: FuncLib1. The original data calculated in the first FuncLib run. FuncLib2. The original data calculated in the second FuncLib run. Cartesian_ddg. Folding free energies of FuncLib2 designs predicted by Cartesian_ddg. [file 13068_2024_2478_MOESM1_ESM.xlsx]

## Sheet: FuncLib1
serial_number	21	110	113	172	174	202	203	206	207	208	211	255	259	265	266	total_score
010101010101010101010101010101	Y	H	F	G	P	I	V	L	P	P	F	I	L	I	G	-785.958	wt−TLL
'040102010101010201010102010301	F	H	W	G	P	I	V	I	P	P	F	A	L	V	G	-805.813
'040102010101010101010102020301	F	H	W	G	P	I	V	L	P	P	F	A	F	V	G	-805.745
'050101010106010101010502010301	H	H	F	G	P	P	V	L	P	P	W	A	L	V	G	-805.442
'040102010107010101010105010301	F	H	W	G	P	V	V	L	P	P	F	L	L	V	G	-805.434
'040102010106010101010102010301	F	H	W	G	P	P	V	L	P	P	F	A	L	V	G	-805.411
'050102010101010101010602010301	H	H	W	G	P	I	V	L	P	P	Y	A	L	V	G	-805.378
'040101010106010201010105010301	F	H	F	G	P	P	V	I	P	P	F	L	L	V	G	-805.338
'040101010106010401010102010301	F	H	F	G	P	P	V	V	P	P	F	A	L	V	G	-805.333
'050102010101010101010102070301	H	H	W	G	P	I	V	L	P	P	F	A	Y	V	G	-805.127
'040103010101010101010502010301	F	H	Y	G	P	I	V	L	P	P	W	A	L	V	G	-805.097
'030101010106010401010102010201	D	H	F	G	P	P	V	V	P	P	F	A	L	L	G	-804.971
'040101010106010101010602010201	F	H	F	G	P	P	V	L	P	P	Y	A	L	L	G	-804.954
'040101010106010101010302010301	F	H	F	G	P	P	V	L	P	P	M	A	L	V	G	-804.773
'050101010106010101010105050301	H	H	F	G	P	P	V	L	P	P	F	L	T	V	G	-804.772
'050101010104010101010102010301	H	H	F	G	P	L	V	L	P	P	F	A	L	V	G	-804.379
'050102010106010101010105010301	H	H	W	G	P	P	V	L	P	P	F	L	L	V	G	-804.339
'040101010106010101010102070201	F	H	F	G	P	P	V	L	P	P	F	A	Y	L	G	-804.317
'010102010106010101010105070301	Y	H	W	G	P	P	V	L	P	P	F	L	Y	V	G	-804.225
'050102010101010401010102010301	H	H	W	G	P	I	V	V	P	P	F	A	L	V	G	-804.12
'050101010101010101010602030301	H	H	F	G	P	I	V	L	P	P	Y	A	I	V	G	-804.1
'040101010106010201010102010201	F	H	F	G	P	P	V	I	P	P	F	A	L	L	G	-804.086
'010102010101010101010605070301	Y	H	W	G	P	I	V	L	P	P	Y	L	Y	V	G	-804.007
'040103010101010101010102060301	F	H	Y	G	P	I	V	L	P	P	F	A	V	V	G	-803.997
'040102010101010101010102070201	F	H	W	G	P	I	V	L	P	P	F	A	Y	L	G	-803.964
'030101010106010101010105070301	D	H	F	G	P	P	V	L	P	P	F	L	Y	V	G	-803.859
'050101010106010101010105020201	H	H	F	G	P	P	V	L	P	P	F	L	F	L	G	-803.829
'040101010101010401010105070201	F	H	F	G	P	I	V	V	P	P	F	L	Y	L	G	-803.786
'030101010106010101010102020301	D	H	F	G	P	P	V	L	P	P	F	A	F	V	G	-803.736
'040101010106010101010105020101	F	H	F	G	P	P	V	L	P	P	F	L	F	I	G	-803.65
'030101010104010101010105050201	D	H	F	G	P	L	V	L	P	P	F	L	T	L	G	-803.633
'040103010101010101010602010201	F	H	Y	G	P	I	V	L	P	P	Y	A	L	L	G	-803.614
'030101010107010101010602010201	D	H	F	G	P	V	V	L	P	P	Y	A	L	L	G	-803.614
'040101010101010101010605020201	F	H	F	G	P	I	V	L	P	P	Y	L	F	L	G	-803.597
'010101010106010101010502070301	Y	H	F	G	P	P	V	L	P	P	W	A	Y	V	G	-803.589
'050101010107010201010102010201	H	H	F	G	P	V	V	I	P	P	F	A	L	L	G	-803.525
'050101010101010101010605020301	H	H	F	G	P	I	V	L	P	P	Y	L	F	V	G	-803.524
'010102010106010201010102010301	Y	H	W	G	P	P	V	I	P	P	F	A	L	V	G	-803.471
'010102010104010101010605010301	Y	H	W	G	P	L	V	L	P	P	Y	L	L	V	G	-803.442
'040101010101010401010102070301	F	H	F	G	P	I	V	V	P	P	F	A	Y	V	G	-803.428
'050101010107010101010302010301	H	H	F	G	P	V	V	L	P	P	M	A	L	V	G	-803.425
'010101010106010401010602010301	Y	H	F	G	P	P	V	V	P	P	Y	A	L	V	G	-803.355
'040101010104010201010105010201	F	H	F	G	P	L	V	I	P	P	F	L	L	L	G	-803.256
'050102010107010101010102010201	H	H	W	G	P	V	V	L	P	P	F	A	L	L	G	-803.253
'040101010101010201010602010201	F	H	F	G	P	I	V	I	P	P	Y	A	L	L	G	-803.247
'040101010104010101010102020301	F	H	F	G	P	L	V	L	P	P	F	A	F	V	G	-803.243
'010101010104010101010205070301	Y	H	F	G	P	L	V	L	P	P	L	L	Y	V	G	-803.225
'050102010101010201010102010201	H	H	W	G	P	I	V	I	P	P	F	A	L	L	G	-803.218
'040101010103010101010102010301	F	H	F	G	P	G	V	L	P	P	F	A	L	V	G	-803.207
'040101010101030101010102050301	F	H	F	G	P	I	T	L	P	P	F	A	T	V	G	-803.201
'040101010104010401010105010301	F	H	F	G	P	L	V	V	P	P	F	L	L	V	G	-803.154
'010102010106010401010105010301	Y	H	W	G	P	P	V	V	P	P	F	L	L	V	G	-803.126
'040101010104010101010105070201	F	H	F	G	P	L	V	L	P	P	F	L	Y	L	G	-803.094
'040101010101010201010102020201	F	H	F	G	P	I	V	I	P	P	F	A	F	L	G	-803.029
'040102010106010101010602010101	F	H	W	G	P	P	V	L	P	P	Y	A	L	I	G	-803.024
'040102010106010401010102010101	F	H	W	G	P	P	V	V	P	P	F	A	L	I	G	-802.994
'010101010106010201010102070201	Y	H	F	G	P	P	V	I	P	P	F	A	Y	L	G	-802.976
'040103010101010101010105070201	F	H	Y	G	P	I	V	L	P	P	F	L	Y	L	G	-802.967
'010102010101010201010105070301	Y	H	W	G	P	I	V	I	P	P	F	L	Y	V	G	-802.95
'030101010101010101010102010201	D	H	F	G	P	I	V	L	P	P	F	A	L	L	G	-802.949
'010103010106010101010202010301	Y	H	Y	G	P	P	V	L	P	P	L	A	L	V	G	-802.946
'050101010101010101010102070201	H	H	F	G	P	I	V	L	P	P	F	A	Y	L	G	-802.91
'040101010101010101010602050201	F	H	F	G	P	I	V	L	P	P	Y	A	T	L	G	-802.91
'010103010106010101010105010301	Y	H	Y	G	P	P	V	L	P	P	F	L	L	V	G	-802.852
'040102010101010401010102010201	F	H	W	G	P	I	V	V	P	P	F	A	L	L	G	-802.84
'040201010101010101010102070301	F	F	F	G	P	I	V	L	P	P	F	A	Y	V	G	-802.822
'010101010107010101010502010301	Y	H	F	G	P	V	V	L	P	P	W	A	L	V	G	-802.81
'040101010101010101010202010201	F	H	F	G	P	I	V	L	P	P	L	A	L	L	G	-802.803
'010102010104010101010105050301	Y	H	W	G	P	L	V	L	P	P	F	L	T	V	G	-802.8
'050103010106010101010102010301	H	H	Y	G	P	P	V	L	P	P	F	A	L	V	G	-802.799
'050101010106010401010105010201	H	H	F	G	P	P	V	V	P	P	F	L	L	L	G	-802.793
'050101010101010101010502020301	H	H	F	G	P	I	V	L	P	P	W	A	F	V	G	-802.792
'050102010101010101010502010201	H	H	W	G	P	I	V	L	P	P	W	A	L	L	G	-802.791
'010101010104010101010602050301	Y	H	F	G	P	L	V	L	P	P	Y	A	T	V	G	-802.771
'050101010107010101010605010201	H	H	F	G	P	V	V	L	P	P	Y	L	L	L	G	-802.734
'030101010106010101010205010201	D	H	F	G	P	P	V	L	P	P	L	L	L	L	G	-802.73
'040101010106010101010102060301	F	H	F	G	P	P	V	L	P	P	F	A	V	V	G	-802.694
'050101010105010101010102070301	H	H	F	G	P	M	V	L	P	P	F	A	Y	V	G	-802.69
'050101010107010101010102050201	H	H	F	G	P	V	V	L	P	P	F	A	T	L	G	-802.661
'050101010104010101010205010201	H	H	F	G	P	L	V	L	P	P	L	L	L	L	G	-802.638
'050102010101010101010105070201	H	H	W	G	P	I	V	L	P	P	F	L	Y	L	G	-802.625
'030101010106010101010102060201	D	H	F	G	P	P	V	L	P	P	F	A	V	L	G	-802.623
'040103010107010101010102010201	F	H	Y	G	P	V	V	L	P	P	F	A	L	L	G	-802.616
'040101010102010401010102010201	F	H	F	G	P	F	V	V	P	P	F	A	L	L	G	-802.599
'040202010101010101010102010301	F	F	W	G	P	I	V	L	P	P	F	A	L	V	G	-802.584
'040201010107010101010102010301	F	F	F	G	P	V	V	L	P	P	F	A	L	V	G	-802.583
'040101010101010101010502070201	F	H	F	G	P	I	V	L	P	P	W	A	Y	L	G	-802.559
'010101010106010101010605010301	Y	H	F	G	P	P	V	L	P	P	Y	L	L	V	G	-802.55
'040101020106010101010102070101	F	H	F	A	P	P	V	L	P	P	F	A	Y	I	G	-802.541
'010102010106010101010602010301	Y	H	W	G	P	P	V	L	P	P	Y	A	L	V	G	-802.536
'010101010107010101010202070301	Y	H	F	G	P	V	V	L	P	P	L	A	Y	V	G	-802.519
'010101010106010101010305050301	Y	H	F	G	P	P	V	L	P	P	M	L	T	V	G	-802.507
'040101010104010101010605010301	F	H	F	G	P	L	V	L	P	P	Y	L	L	V	G	-802.497
'040102010101010101010605010301	F	H	W	G	P	I	V	L	P	P	Y	L	L	V	G	-802.495
'040201010101010101010105020301	F	F	F	G	P	I	V	L	P	P	F	L	F	V	G	-802.476
'010103010106010101010102030301	Y	H	Y	G	P	P	V	L	P	P	F	A	I	V	G	-802.475
'040101010107010401010105010201	F	H	F	G	P	V	V	V	P	P	F	L	L	L	G	-802.45
'050101010101010401010602010201	H	H	F	G	P	I	V	V	P	P	Y	A	L	L	G	-802.419
'040101010101010101010105050201	F	H	F	G	P	I	V	L	P	P	F	L	T	L	G	-802.408
'040102010106010101010105010201	F	H	W	G	P	P	V	L	P	P	F	L	L	L	G	-802.375
'010101010104010101010102070301	Y	H	F	G	P	L	V	L	P	P	F	A	Y	V	G	-802.372
'020101010101010201010102020301	A	H	F	G	P	I	V	I	P	P	F	A	F	V	G	-802.366
'050101010101010201010105020201	H	H	F	G	P	I	V	I	P	P	F	L	F	L	G	-802.359
'010102010101010101010602060301	Y	H	W	G	P	I	V	L	P	P	Y	A	V	V	G	-802.333
'040101010101010101010505070301	F	H	F	G	P	I	V	L	P	P	W	L	Y	V	G	-802.321
'040102010101010101010105070301	F	H	W	G	P	I	V	L	P	P	F	L	Y	V	G	-802.321
'040102010104010101010105070101	F	H	W	G	P	L	V	L	P	P	F	L	Y	I	G	-802.319
'040103010104010101010105010201	F	H	Y	G	P	L	V	L	P	P	F	L	L	L	G	-802.312
'040101010101010101010402030301	F	H	F	G	P	I	V	L	P	P	T	A	I	V	G	-802.299
'010101010106020101010105020301	Y	H	F	G	P	P	I	L	P	P	F	L	F	V	G	-802.274
'040101010106010101010602020101	F	H	F	G	P	P	V	L	P	P	Y	A	F	I	G	-802.239
'010102010101010201010602010301	Y	H	W	G	P	I	V	I	P	P	Y	A	L	V	G	-802.225
'040101010104010101010102010201	F	H	F	G	P	L	V	L	P	P	F	A	L	L	G	-802.221
'040102020101010101010602010101	F	H	W	A	P	I	V	L	P	P	Y	A	L	I	G	-802.204
'040201010101010101010202010301	F	F	F	G	P	I	V	L	P	P	L	A	L	V	G	-802.203
'030101010101010101010205070201	D	H	F	G	P	I	V	L	P	P	L	L	Y	L	G	-802.197
'010101010106010101010602070201	Y	H	F	G	P	P	V	L	P	P	Y	A	Y	L	G	-802.196
'040101010101010401010102050201	F	H	F	G	P	I	V	V	P	P	F	A	T	L	G	-802.194
'050101010105010101010105070201	H	H	F	G	P	M	V	L	P	P	F	L	Y	L	G	-802.18
'050101010101010101010605050201	H	H	F	G	P	I	V	L	P	P	Y	L	T	L	G	-802.17
'050101010102010201010105010201	H	H	F	G	P	F	V	I	P	P	F	L	L	L	G	-802.156
'030101010107010201010102010301	D	H	F	G	P	V	V	I	P	P	F	A	L	V	G	-802.151
'050102010101010101010605010201	H	H	W	G	P	I	V	L	P	P	Y	L	L	L	G	-802.146
'040101010106010101010202010101	F	H	F	G	P	P	V	L	P	P	L	A	L	I	G	-802.134
'050101010106010101010302010201	H	H	F	G	P	P	V	L	P	P	M	A	L	L	G	-802.133
'010102010101010101010105020301	Y	H	W	G	P	I	V	L	P	P	F	L	F	V	G	-802.126
'050101010101010101010205030301	H	H	F	G	P	I	V	L	P	P	L	L	I	V	G	-802.111
'050101010106010101010505010201	H	H	F	G	P	P	V	L	P	P	W	L	L	L	G	-802.108
'040201010101010201010105010301	F	F	F	G	P	I	V	I	P	P	F	L	L	V	G	-802.098
'010102010107010101010102030301	Y	H	W	G	P	V	V	L	P	P	F	A	I	V	G	-802.074
'030101010106010101010105030201	D	H	F	G	P	P	V	L	P	P	F	L	I	L	G	-802.065
'010102010106010101010505010301	Y	H	W	G	P	P	V	L	P	P	W	L	L	V	G	-802.062
'040101010102010101010105010301	F	H	F	G	P	F	V	L	P	P	F	L	L	V	G	-802.058
'050101010101010101010505020201	H	H	F	G	P	I	V	L	P	P	W	L	F	L	G	-802.054
'010103010105010101010105070301	Y	H	Y	G	P	M	V	L	P	P	F	L	Y	V	G	-802.046
'040101010102010101010105020201	F	H	F	G	P	F	V	L	P	P	F	L	F	L	G	-802.015
'010102010106010101010102070201	Y	H	W	G	P	P	V	L	P	P	F	A	Y	L	G	-802.005
'050101010106030101010102010301	H	H	F	G	P	P	T	L	P	P	F	A	L	V	G	-801.996
'040102010106010101010102020101	F	H	W	G	P	P	V	L	P	P	F	A	F	I	G	-801.988
'020101010104010101010105010201	A	H	F	G	P	L	V	L	P	P	F	L	L	L	G	-801.961
'040101010107010101010102030201	F	H	F	G	P	V	V	L	P	P	F	A	I	L	G	-801.927
'010101010106010101010602040301	Y	H	F	G	P	P	V	L	P	P	Y	A	M	V	G	-801.917
'040102010107010101010102070101	F	H	W	G	P	V	V	L	P	P	F	A	Y	I	G	-801.91
'030101010101010101010602070201	D	H	F	G	P	I	V	L	P	P	Y	A	Y	L	G	-801.91
'010101010106010101010102050301	Y	H	F	G	P	P	V	L	P	P	F	A	T	V	G	-801.875
'050101010101010101010105070301	H	H	F	G	P	I	V	L	P	P	F	L	Y	V	G	-801.851
'040101010107010101010102070301	F	H	F	G	P	V	V	L	P	P	F	A	Y	V	G	-801.845
'040101010101010101010602020301	F	H	F	G	P	I	V	L	P	P	Y	A	F	V	G	-801.839
'040101010107010101010402010201	F	H	F	G	P	V	V	L	P	P	T	A	L	L	G	-801.828
'040101010101010201010605010301	F	H	F	G	P	I	V	I	P	P	Y	L	L	V	G	-801.793
'050101010106010101010102030201	H	H	F	G	P	P	V	L	P	P	F	A	I	L	G	-801.789
'050101010105010101010602010201	H	H	F	G	P	M	V	L	P	P	Y	A	L	L	G	-801.787
'050203010101010101010102010301	H	F	Y	G	P	I	V	L	P	P	F	A	L	V	G	-801.786
'010102010101010101010502010301	Y	H	W	G	P	I	V	L	P	P	W	A	L	V	G	-801.786
'040101010106010101010305010201	F	H	F	G	P	P	V	L	P	P	M	L	L	L	G	-801.784
'010101010106010401010505010301	Y	H	F	G	P	P	V	V	P	P	W	L	L	V	G	-801.777
'040101010104010101010602070101	F	H	F	G	P	L	V	L	P	P	Y	A	Y	I	G	-801.764
'030101010106010101010402010301	D	H	F	G	P	P	V	L	P	P	T	A	L	V	G	-801.751
'050101010107010101010202010201	H	H	F	G	P	V	V	L	P	P	L	A	L	L	G	-801.736
'040103010101010101010102030201	F	H	Y	G	P	I	V	L	P	P	F	A	I	L	G	-801.734
'020101010101010101010402010301	A	H	F	G	P	I	V	L	P	P	T	A	L	V	G	-801.728
'010101010106010401010105050301	Y	H	F	G	P	P	V	V	P	P	F	L	T	V	G	-801.72
'040101010107020101010102010301	F	H	F	G	P	V	I	L	P	P	F	A	L	V	G	-801.717
'040102010104010101010605010101	F	H	W	G	P	L	V	L	P	P	Y	L	L	I	G	-801.716
'040101010101010401010402010201	F	H	F	G	P	I	V	V	P	P	T	A	L	L	G	-801.711
'030101010101010101010202070301	D	H	F	G	P	I	V	L	P	P	L	A	Y	V	G	-801.705
'010101010107010101010602030201	Y	H	F	G	P	V	V	L	P	P	Y	A	I	L	G	-801.699
'050101010101010101010402010201	H	H	F	G	P	I	V	L	P	P	T	A	L	L	G	-801.699
'050103010101010101010505010201	H	H	Y	G	P	I	V	L	P	P	W	L	L	L	G	-801.695
'030102010105010101010102010201	D	H	W	G	P	M	V	L	P	P	F	A	L	L	G	-801.695
'030101010104010101010605010201	D	H	F	G	P	L	V	L	P	P	Y	L	L	L	G	-801.691
'040103010103010101010105010301	F	H	Y	G	P	G	V	L	P	P	F	L	L	V	G	-801.682
'050101010106010201010102010101	H	H	F	G	P	P	V	I	P	P	F	A	L	I	G	-801.662
'040101010101010201010105020301	F	H	F	G	P	I	V	I	P	P	F	L	F	V	G	-801.659
'030101010101010101010205020301	D	H	F	G	P	I	V	L	P	P	L	L	F	V	G	-801.656
'020103010104010101010102010301	A	H	Y	G	P	L	V	L	P	P	F	A	L	V	G	-801.647
'010102010106010101010105020201	Y	H	W	G	P	P	V	L	P	P	F	L	F	L	G	-801.644
'050101010104010101010102020201	H	H	F	G	P	L	V	L	P	P	F	A	F	L	G	-801.644
'050101010101010201010502010201	H	H	F	G	P	I	V	I	P	P	W	A	L	L	G	-801.642
'010101010101010201010602050201	Y	H	F	G	P	I	V	I	P	P	Y	A	T	L	G	-801.64
'010102010106010101010102020301	Y	H	W	G	P	P	V	L	P	P	F	A	F	V	G	-801.634
'010101010106010401010105070201	Y	H	F	G	P	P	V	V	P	P	F	L	Y	L	G	-801.629
'050103010101010101010102010201	H	H	Y	G	P	I	V	L	P	P	F	A	L	L	G	-801.608
'050101010106010401010502010101	H	H	F	G	P	P	V	V	P	P	W	A	L	I	G	-801.601
'050101010101010201010102060201	H	H	F	G	P	I	V	I	P	P	F	A	V	L	G	-801.59
'050101010106010301010102010301	H	H	F	G	P	P	V	M	P	P	F	A	L	V	G	-801.576
'030101010106010201010105010201	D	H	F	G	P	P	V	I	P	P	F	L	L	L	G	-801.573
'050201010107010101010105010301	H	F	F	G	P	V	V	L	P	P	F	L	L	V	G	-801.548
'050201010101010101010102020301	H	F	F	G	P	I	V	L	P	P	F	A	F	V	G	-801.541
'040101010101010101010302030201	F	H	F	G	P	I	V	L	P	P	M	A	I	L	G	-801.54
'040101010106010201010302010101	F	H	F	G	P	P	V	I	P	P	M	A	L	I	G	-801.534
'030103010101010101010605010201	D	H	Y	G	P	I	V	L	P	P	Y	L	L	L	G	-801.533
'010101010101010101010302050301	Y	H	F	G	P	I	V	L	P	P	M	A	T	V	G	-801.528
'030101010106010101010305010301	D	H	F	G	P	P	V	L	P	P	M	L	L	V	G	-801.521
'010101010107010201010602010201	Y	H	F	G	P	V	V	I	P	P	Y	A	L	L	G	-801.512
'040101010101010201010105030201	F	H	F	G	P	I	V	I	P	P	F	L	I	L	G	-801.511
'050102010101010101010102050201	H	H	W	G	P	I	V	L	P	P	F	A	T	L	G	-801.504
'010102010101010101010602070201	Y	H	W	G	P	I	V	L	P	P	Y	A	Y	L	G	-801.501
'030101010106010101010502010201	D	H	F	G	P	P	V	L	P	P	W	A	L	L	G	-801.482
'050102010106010101010102070101	H	H	W	G	P	P	V	L	P	P	F	A	Y	I	G	-801.465
'010102010101010101010102050301	Y	H	W	G	P	I	V	L	P	P	F	A	T	V	G	-801.455
'050101010105010101010105010301	H	H	F	G	P	M	V	L	P	P	F	L	L	V	G	-801.433
'050101010101020101010105070201	H	H	F	G	P	I	I	L	P	P	F	L	Y	L	G	-801.425
'010101010101010401010605010301	Y	H	F	G	P	I	V	V	P	P	Y	L	L	V	G	-801.424
'050202010101010101010105010301	H	F	W	G	P	I	V	L	P	P	F	L	L	V	G	-801.396
'040102010101010101010105030201	F	H	W	G	P	I	V	L	P	P	F	L	I	L	G	-801.393
'020101010104010101010302010301	A	H	F	G	P	L	V	L	P	P	M	A	L	V	G	-801.392
'010103010101010201010105020301	Y	H	Y	G	P	I	V	I	P	P	F	L	F	V	G	-801.377
'030102010104010101010105010301	D	H	W	G	P	L	V	L	P	P	F	L	L	V	G	-801.372
'030102010101010101010105050201	D	H	W	G	P	I	V	L	P	P	F	L	T	L	G	-801.367
'030102010101010101010302010201	D	H	W	G	P	I	V	L	P	P	M	A	L	L	G	-801.356
'040101010106010101010605070101	F	H	F	G	P	P	V	L	P	P	Y	L	Y	I	G	-801.354
'030103010101010201010105010201	D	H	Y	G	P	I	V	I	P	P	F	L	L	L	G	-801.347
'010103010101010201010502010301	Y	H	Y	G	P	I	V	I	P	P	W	A	L	V	G	-801.341
'050103010101010101010402010301	H	H	Y	G	P	I	V	L	P	P	T	A	L	V	G	-801.334
'040101010107010101010205010201	F	H	F	G	P	V	V	L	P	P	L	L	L	L	G	-801.326
'010101010106010101010605020201	Y	H	F	G	P	P	V	L	P	P	Y	L	F	L	G	-801.323
'010101010101020101010605070301	Y	H	F	G	P	I	I	L	P	P	Y	L	Y	V	G	-801.321
'010101010104010101010505070201	Y	H	F	G	P	L	V	L	P	P	W	L	Y	L	G	-801.307
'010103010106010201010102010201	Y	H	Y	G	P	P	V	I	P	P	F	A	L	L	G	-801.297
'020101010107010101010102030301	A	H	F	G	P	V	V	L	P	P	F	A	I	V	G	-801.296
'040102010101010101010602070101	F	H	W	G	P	I	V	L	P	P	Y	A	Y	I	G	-801.293
'070102010107010101010102010301	N	H	W	G	P	V	V	L	P	P	F	A	L	V	G	-801.282
'030101010101010201010102070201	D	H	F	G	P	I	V	I	P	P	F	A	Y	L	G	-801.273
'040103010101010201010102010201	F	H	Y	G	P	I	V	I	P	P	F	A	L	L	G	-801.253
'040101010101010101010505010201	F	H	F	G	P	I	V	L	P	P	W	L	L	L	G	-801.246
'050101010104010101010105030201	H	H	F	G	P	L	V	L	P	P	F	L	I	L	G	-801.221
'010101010101010101010305070301	Y	H	F	G	P	I	V	L	P	P	M	L	Y	V	G	-801.215
'010101010104010401010105070301	Y	H	F	G	P	L	V	V	P	P	F	L	Y	V	G	-801.187
'010101010101010401010405070301	Y	H	F	G	P	I	V	V	P	P	T	L	Y	V	G	-801.179
'010202010104010101010105010301	Y	F	W	G	P	L	V	L	P	P	F	L	L	V	G	-801.171
'040101010105010101010105070301	F	H	F	G	P	M	V	L	P	P	F	L	Y	V	G	-801.158
'040101010105010101010102050201	F	H	F	G	P	M	V	L	P	P	F	A	T	L	G	-801.151
'010102010106010401010102010201	Y	H	W	G	P	P	V	V	P	P	F	A	L	L	G	-801.15
'050101010101010101010502050201	H	H	F	G	P	I	V	L	P	P	W	A	T	L	G	-801.133
'040101010101010101010305060301	F	H	F	G	P	I	V	L	P	P	M	L	V	V	G	-801.13
'010102010101010101010305010301	Y	H	W	G	P	I	V	L	P	P	M	L	L	V	G	-801.117
'040102010101010201010102070101	F	H	W	G	P	I	V	I	P	P	F	A	Y	I	G	-801.108
'030103010101010101010105020201	D	H	Y	G	P	I	V	L	P	P	F	L	F	L	G	-801.106
'040101010106010101010105060201	F	H	F	G	P	P	V	L	P	P	F	L	V	L	G	-801.1
'050101010101010401010105030201	H	H	F	G	P	I	V	V	P	P	F	L	I	L	G	-801.096
'030101010101010401010102030201	D	H	F	G	P	I	V	V	P	P	F	A	I	L	G	-801.091
'010103010101010101010605070201	Y	H	Y	G	P	I	V	L	P	P	Y	L	Y	L	G	-801.087
'050101010101010101010602020201	H	H	F	G	P	I	V	L	P	P	Y	A	F	L	G	-801.083
'010103010101010101010302010301	Y	H	Y	G	P	I	V	L	P	P	M	A	L	V	G	-801.077
'030103010107010101010102010301	D	H	Y	G	P	V	V	L	P	P	F	A	L	V	G	-801.07
'050103010107010101010105010201	H	H	Y	G	P	V	V	L	P	P	F	L	L	L	G	-801.067
'010101010105010101010602020301	Y	H	F	G	P	M	V	L	P	P	Y	A	F	V	G	-801.064
'040101010101010101010605030301	F	H	F	G	P	I	V	L	P	P	Y	L	I	V	G	-801.064
'010101010106010101010105010201	Y	H	F	G	P	P	V	L	P	P	F	L	L	L	G	-801.059
'010102010101010101010402070301	Y	H	W	G	P	I	V	L	P	P	T	A	Y	V	G	-801.043
'010101010101010101010605050301	Y	H	F	G	P	I	V	L	P	P	Y	L	T	V	G	-801.033
'010102010101010101010202020301	Y	H	W	G	P	I	V	L	P	P	L	A	F	V	G	-801.03
'040101010104010401010605010101	F	H	F	G	P	L	V	V	P	P	Y	L	L	I	G	-801.026
'040101010101010401010505010301	F	H	F	G	P	I	V	V	P	P	W	L	L	V	G	-801.018
'010103010104010101010105020301	Y	H	Y	G	P	L	V	L	P	P	F	L	F	V	G	-801.004
'010102010105010401010102010301	Y	H	W	G	P	M	V	V	P	P	F	A	L	V	G	-801.004
'010102010101010201010102030301	Y	H	W	G	P	I	V	I	P	P	F	A	I	V	G	-800.978
'050101010101020101010105050301	H	H	F	G	P	I	I	L	P	P	F	L	T	V	G	-800.974
'040203010101010101010102010201	F	F	Y	G	P	I	V	L	P	P	F	A	L	L	G	-800.972
'010101010107010101010102020201	Y	H	F	G	P	V	V	L	P	P	F	A	F	L	G	-800.956
'010103010104010201010102010301	Y	H	Y	G	P	L	V	I	P	P	F	A	L	V	G	-800.954
'040101010101010301010302010301	F	H	F	G	P	I	V	M	P	P	M	A	L	V	G	-800.953
'040103010101020101010102010201	F	H	Y	G	P	I	I	L	P	P	F	A	L	L	G	-800.948
'010201010106010101010102010301	Y	F	F	G	P	P	V	L	P	P	F	A	L	V	G	-800.947
'010101010102010201010102060301	Y	H	F	G	P	F	V	I	P	P	F	A	V	V	G	-800.936
'080101010104010101010105010301	S	H	F	G	P	L	V	L	P	P	F	L	L	V	G	-800.923
'020102010101020101010102010301	A	H	W	G	P	I	I	L	P	P	F	A	L	V	G	-800.916
'080102010101010101010302010301	S	H	W	G	P	I	V	L	P	P	M	A	L	V	G	-800.914
'010101010107010401010605010201	Y	H	F	G	P	V	V	V	P	P	Y	L	L	L	G	-800.911
'040101010102010101010102030301	F	H	F	G	P	F	V	L	P	P	F	A	I	V	G	-800.911
'010103010104010101010102050301	Y	H	Y	G	P	L	V	L	P	P	F	A	T	V	G	-800.909
'050101020106010401010102010101	H	H	F	A	P	P	V	V	P	P	F	A	L	I	G	-800.904
'040101010101010201010305010201	F	H	F	G	P	I	V	I	P	P	M	L	L	L	G	-800.899
'020103010101010101010202010301	A	H	Y	G	P	I	V	L	P	P	L	A	L	V	G	-800.892
'010102010106010201010602010101	Y	H	W	G	P	P	V	I	P	P	Y	A	L	I	G	-800.882
'050101020101010101010602070101	H	H	F	A	P	I	V	L	P	P	Y	A	Y	I	G	-800.879
'040101010101010101010305070201	F	H	F	G	P	I	V	L	P	P	M	L	Y	L	G	-800.878
'040103010106010101010105010101	F	H	Y	G	P	P	V	L	P	P	F	L	L	I	G	-800.873
'040103010101010201010105010301	F	H	Y	G	P	I	V	I	P	P	F	L	L	V	G	-800.86
'030102010107010101010105010201	D	H	W	G	P	V	V	L	P	P	F	L	L	L	G	-800.859
'040102010106010201010105010101	F	H	W	G	P	P	V	I	P	P	F	L	L	I	G	-800.852
'010201010107010101010105070301	Y	F	F	G	P	V	V	L	P	P	F	L	Y	V	G	-800.847
'030102010101010101010102030201	D	H	W	G	P	I	V	L	P	P	F	A	I	L	G	-800.844
'040101010106010101010302050101	F	H	F	G	P	P	V	L	P	P	M	A	T	I	G	-800.809
'040102010101030101010105010301	F	H	W	G	P	I	T	L	P	P	F	L	L	V	G	-800.808
'010101010106010101010402060301	Y	H	F	G	P	P	V	L	P	P	T	A	V	V	G	-800.806
'010101010104010101010602010201	Y	H	F	G	P	L	V	L	P	P	Y	A	L	L	G	-800.801
'010102010104010101010105070201	Y	H	W	G	P	L	V	L	P	P	F	L	Y	L	G	-800.791
'010201010107010101010602010301	Y	F	F	G	P	V	V	L	P	P	Y	A	L	V	G	-800.791
'020102010101010101010602010201	A	H	W	G	P	I	V	L	P	P	Y	A	L	L	G	-800.786
'010103010105010101010102020301	Y	H	Y	G	P	M	V	L	P	P	F	A	F	V	G	-800.784
'020101010107010101010102070201	A	H	F	G	P	V	V	L	P	P	F	A	Y	L	G	-800.784
'010101010106010101010202020201	Y	H	F	G	P	P	V	L	P	P	L	A	F	L	G	-800.765
'050102010104010101010105020101	H	H	W	G	P	L	V	L	P	P	F	L	F	I	G	-800.757
'050101010103010401010102010201	H	H	F	G	P	G	V	V	P	P	F	A	L	L	G	-800.753
'010101010104010201010605010201	Y	H	F	G	P	L	V	I	P	P	Y	L	L	L	G	-800.752
'010101010101010401010505020301	Y	H	F	G	P	I	V	V	P	P	W	L	F	V	G	-800.751
'010102010106010101010502010201	Y	H	W	G	P	P	V	L	P	P	W	A	L	L	G	-800.75
'010103010101010101010602070301	Y	H	Y	G	P	I	V	L	P	P	Y	A	Y	V	G	-800.747
'030101010102010201010102010201	D	H	F	G	P	F	V	I	P	P	F	A	L	L	G	-800.735
'010101010101010401010102020201	Y	H	F	G	P	I	V	V	P	P	F	A	F	L	G	-800.73
'030101010101010101010302010301	D	H	F	G	P	I	V	L	P	P	M	A	L	V	G	-800.727
'040101010106010201010105070101	F	H	F	G	P	P	V	I	P	P	F	L	Y	I	G	-800.723
'090101010106010101010102010301	T	H	F	G	P	P	V	L	P	P	F	A	L	V	G	-800.717
'030101010107010101010105020201	D	H	F	G	P	V	V	L	P	P	F	L	F	L	G	-800.714
'050102010107010101010105070101	H	H	W	G	P	V	V	L	P	P	F	L	Y	I	G	-800.714
'030101010104020101010105010201	D	H	F	G	P	L	I	L	P	P	F	L	L	L	G	-800.71
'020102010101010101010105050301	A	H	W	G	P	I	V	L	P	P	F	L	T	V	G	-800.698
'010102010101020101010102070301	Y	H	W	G	P	I	I	L	P	P	F	A	Y	V	G	-800.694
'040103010101010401010105010201	F	H	Y	G	P	I	V	V	P	P	F	L	L	L	G	-800.685
'030101010104010101010102070201	D	H	F	G	P	L	V	L	P	P	F	A	Y	L	G	-800.682
'040101020106010101010602010101	F	H	F	A	P	P	V	L	P	P	Y	A	L	I	G	-800.68
'010101010107010101010605070201	Y	H	F	G	P	V	V	L	P	P	Y	L	Y	L	G	-800.68
'020101010101010201010105070201	A	H	F	G	P	I	V	I	P	P	F	L	Y	L	G	-800.671
'040103010101010101010305010201	F	H	Y	G	P	I	V	L	P	P	M	L	L	L	G	-800.665
'010102010104020101010105010301	Y	H	W	G	P	L	I	L	P	P	F	L	L	V	G	-800.655
'010102010101030101010102010301	Y	H	W	G	P	I	T	L	P	P	F	A	L	V	G	-800.653
'010103010101010401010105020201	Y	H	Y	G	P	I	V	V	P	P	F	L	F	L	G	-800.651
'010102010101010101010505050301	Y	H	W	G	P	I	V	L	P	P	W	L	T	V	G	-800.643
'040101010101020101010502010201	F	H	F	G	P	I	I	L	P	P	W	A	L	L	G	-800.629
'030101010101030101010105070301	D	H	F	G	P	I	T	L	P	P	F	L	Y	V	G	-800.625
'040101010104010101010405010201	F	H	F	G	P	L	V	L	P	P	T	L	L	L	G	-800.619
'010103010101010401010602010301	Y	H	Y	G	P	I	V	V	P	P	Y	A	L	V	G	-800.612
'010101010104010101010405050301	Y	H	F	G	P	L	V	L	P	P	T	L	T	V	G	-800.606
'020103010101010101010102070301	A	H	Y	G	P	I	V	L	P	P	F	A	Y	V	G	-800.599
'020101010103010201010105010301	A	H	F	G	P	G	V	I	P	P	F	L	L	V	G	-800.594
'040102010101010101010202020101	F	H	W	G	P	I	V	L	P	P	L	A	F	I	G	-800.572
'020103010101010101010102020201	A	H	Y	G	P	I	V	L	P	P	F	A	F	L	G	-800.572
'010102010107010101010605010201	Y	H	W	G	P	V	V	L	P	P	Y	L	L	L	G	-800.57
'030101010104010101010302010201	D	H	F	G	P	L	V	L	P	P	M	A	L	L	G	-800.561
'040102010101010101010102010101	F	H	W	G	P	I	V	L	P	P	F	A	L	I	G	-800.56
'010101010106010201010202010201	Y	H	F	G	P	P	V	I	P	P	L	A	L	L	G	-800.556
'090103010106010101010102010201	T	H	Y	G	P	P	V	L	P	P	F	A	L	L	G	-800.556
'040102010107010101010205010101	F	H	W	G	P	V	V	L	P	P	L	L	L	I	G	-800.542
'020101010101010101010202030301	A	H	F	G	P	I	V	L	P	P	L	A	I	V	G	-800.542
'020101010106010101010102020201	A	H	F	G	P	P	V	L	P	P	F	A	F	L	G	-800.541
'050201010101010101010305010301	H	F	F	G	P	I	V	L	P	P	M	L	L	V	G	-800.535
'040101010101020101010105020201	F	H	F	G	P	I	I	L	P	P	F	L	F	L	G	-800.528
'040101010101010101010102060201	F	H	F	G	P	I	V	L	P	P	F	A	V	L	G	-800.522
'010101010101010101010202060301	Y	H	F	G	P	I	V	L	P	P	L	A	V	V	G	-800.52
'040102010102010401010105010101	F	H	W	G	P	F	V	V	P	P	F	L	L	I	G	-800.518
'050101010101020101010102010201	H	H	F	G	P	I	I	L	P	P	F	A	L	L	G	-800.513
'030101010101010101010502020201	D	H	F	G	P	I	V	L	P	P	W	A	F	L	G	-800.505
'040103010104010101010105020101	F	H	Y	G	P	L	V	L	P	P	F	L	F	I	G	-800.501
'050103010101010101010105010301	H	H	Y	G	P	I	V	L	P	P	F	L	L	V	G	-800.498
'040102010107010101010105020101	F	H	W	G	P	V	V	L	P	P	F	L	F	I	G	-800.49
'010101010107010101010205010301	Y	H	F	G	P	V	V	L	P	P	L	L	L	V	G	-800.489
'030101010101010101010305050201	D	H	F	G	P	I	V	L	P	P	M	L	T	L	G	-800.487
'030103010101010401010102010201	D	H	Y	G	P	I	V	V	P	P	F	A	L	L	G	-800.483
'010103010101010101010102070201	Y	H	Y	G	P	I	V	L	P	P	F	A	Y	L	G	-800.471
'040102010101010201010105020101	F	H	W	G	P	I	V	I	P	P	F	L	F	I	G	-800.468
'010101010105010201010105020201	Y	H	F	G	P	M	V	I	P	P	F	L	F	L	G	-800.463
'050201010105010101010102010301	H	F	F	G	P	M	V	L	P	P	F	A	L	V	G	-800.462
'040102010107010101010502010101	F	H	W	G	P	V	V	L	P	P	W	A	L	I	G	-800.454
'090101010106010101010605010201	T	H	F	G	P	P	V	L	P	P	Y	L	L	L	G	-800.447
'040102010101010201010502010101	F	H	W	G	P	I	V	I	P	P	W	A	L	I	G	-800.446
'010103010106010101010602010201	Y	H	Y	G	P	P	V	L	P	P	Y	A	L	L	G	-800.444
'040202010101010101010102070101	F	F	W	G	P	I	V	L	P	P	F	A	Y	I	G	-800.441
'010101010101010401010305050301	Y	H	F	G	P	I	V	V	P	P	M	L	T	V	G	-800.44
'030202010101010101010102010201	D	F	W	G	P	I	V	L	P	P	F	A	L	L	G	-800.439
'010102010101010201010205010301	Y	H	W	G	P	I	V	I	P	P	L	L	L	V	G	-800.432
'050101010102010301010105010301	H	H	F	G	P	F	V	M	P	P	F	L	L	V	G	-800.427
'020101010101010401010605010201	A	H	F	G	P	I	V	V	P	P	Y	L	L	L	G	-800.423
'040101010106010101010502060101	F	H	F	G	P	P	V	L	P	P	W	A	V	I	G	-800.414
'010103010104010101010105050201	Y	H	Y	G	P	L	V	L	P	P	F	L	T	L	G	-800.403
'080101010106010101010105030301	S	H	F	G	P	P	V	L	P	P	F	L	I	V	G	-800.402
'040201010106010101010102010201	F	F	F	G	P	P	V	L	P	P	F	A	L	L	G	-800.393
'040101010101010101010205030201	F	H	F	G	P	I	V	L	P	P	L	L	I	L	G	-800.387
'030101010101010401010105010201	D	H	F	G	P	I	V	V	P	P	F	L	L	L	G	-800.376
'050101010101010201010205010201	H	H	F	G	P	I	V	I	P	P	L	L	L	L	G	-800.368
'050102010104010101010502010101	H	H	W	G	P	L	V	L	P	P	W	A	L	I	G	-800.368
'040101010101010401010605070101	F	H	F	G	P	I	V	V	P	P	Y	L	Y	I	G	-800.356
'010103010101010101010605020301	Y	H	Y	G	P	I	V	L	P	P	Y	L	F	V	G	-800.345
'040103010104010101010102070101	F	H	Y	G	P	L	V	L	P	P	F	A	Y	I	G	-800.33
'010201010101010101010605070301	Y	F	F	G	P	I	V	L	P	P	Y	L	Y	V	G	-800.326
'040101010103010101010102020201	F	H	F	G	P	G	V	L	P	P	F	A	F	L	G	-800.323
'010101010101010401010505070201	Y	H	F	G	P	I	V	V	P	P	W	L	Y	L	G	-800.32
'010201010106010201010105010301	Y	F	F	G	P	P	V	I	P	P	F	L	L	V	G	-800.305
'040103010107010201010102010101	F	H	Y	G	P	V	V	I	P	P	F	A	L	I	G	-800.304
'050103010106010101010105070101	H	H	Y	G	P	P	V	L	P	P	F	L	Y	I	G	-800.302
'080103010101010101010102020301	S	H	Y	G	P	I	V	L	P	P	F	A	F	V	G	-800.302
'050101010101010101010302060201	H	H	F	G	P	I	V	L	P	P	M	A	V	L	G	-800.302
'040101010103010101010205010301	F	H	F	G	P	G	V	L	P	P	L	L	L	V	G	-800.29
'010103010107010401010102010201	Y	H	Y	G	P	V	V	V	P	P	F	A	L	L	G	-800.289
'040101010104010401010105070101	F	H	F	G	P	L	V	V	P	P	F	L	Y	I	G	-800.282
'050102010104010101010105010201	H	H	W	G	P	L	V	L	P	P	F	L	L	L	G	-800.282
'030201010101010101010105070201	D	F	F	G	P	I	V	L	P	P	F	L	Y	L	G	-800.266
'010101010106010101010205030301	Y	H	F	G	P	P	V	L	P	P	L	L	I	V	G	-800.262
'070101010101010101010505050301	N	H	F	G	P	I	V	L	P	P	W	L	T	V	G	-800.26
'010101010101030201010102020301	Y	H	F	G	P	I	T	I	P	P	F	A	F	V	G	-800.259
'030101010101010101010505060201	D	H	F	G	P	I	V	L	P	P	W	L	V	L	G	-800.259
'010101010104010101010605050201	Y	H	F	G	P	L	V	L	P	P	Y	L	T	L	G	-800.252
'010102010107010201010102010201	Y	H	W	G	P	V	V	I	P	P	F	A	L	L	G	-800.249
'010101010107010201010105070201	Y	H	F	G	P	V	V	I	P	P	F	L	Y	L	G	-800.247
'010102010101010201010102020201	Y	H	W	G	P	I	V	I	P	P	F	A	F	L	G	-800.244
'040102010101010101010202010301	F	H	W	G	P	I	V	L	P	P	L	A	L	V	G	-800.236
'010102010101010101010202010201	Y	H	W	G	P	I	V	L	P	P	L	A	L	L	G	-800.232
'040101010104010101010605020101	F	H	F	G	P	L	V	L	P	P	Y	L	F	I	G	-800.231
'010101010107010401010102030201	Y	H	F	G	P	V	V	V	P	P	F	A	I	L	G	-800.227
'010101010101010201010102010201	Y	H	F	G	P	I	V	I	P	P	F	A	L	L	G	-800.222
'050102010101020101010105010201	H	H	W	G	P	I	I	L	P	P	F	L	L	L	G	-800.221
'010102010107010101010105050201	Y	H	W	G	P	V	V	L	P	P	F	L	T	L	G	-800.22
'050101010101010301010402010301	H	H	F	G	P	I	V	M	P	P	T	A	L	V	G	-800.212
'010102010101010401010102050201	Y	H	W	G	P	I	V	V	P	P	F	A	T	L	G	-800.211
'050101010107010101010105060201	H	H	F	G	P	V	V	L	P	P	F	L	V	L	G	-800.185
'030101010104010101010105030301	D	H	F	G	P	L	V	L	P	P	F	L	I	V	G	-800.184
'070101010106010101010602010301	N	H	F	G	P	P	V	L	P	P	Y	A	L	V	G	-800.183
'010103010106010101010105070201	Y	H	Y	G	P	P	V	L	P	P	F	L	Y	L	G	-800.173
'040101020106030101010102010101	F	H	F	A	P	P	T	L	P	P	F	A	L	I	G	-800.172
'010102010101010101010505070201	Y	H	W	G	P	I	V	L	P	P	W	L	Y	L	G	-800.166
'050101010103010101010202010301	H	H	F	G	P	G	V	L	P	P	L	A	L	V	G	-800.161
'010101010106010101010405070201	Y	H	F	G	P	P	V	L	P	P	T	L	Y	L	G	-800.152
'070101010106010101010102010201	N	H	F	G	P	P	V	L	P	P	F	A	L	L	G	-800.149
'050101010101010101010202030201	H	H	F	G	P	I	V	L	P	P	L	A	I	L	G	-800.148
'030101010104010101010102050301	D	H	F	G	P	L	V	L	P	P	F	A	T	V	G	-800.142
'010101010106010201010402010301	Y	H	F	G	P	P	V	I	P	P	T	A	L	V	G	-800.139
'050103010104010101010605010101	H	H	Y	G	P	L	V	L	P	P	Y	L	L	I	G	-800.136
'020101010106010101010105070201	A	H	F	G	P	P	V	L	P	P	F	L	Y	L	G	-800.133
'050201010101010101010102050201	H	F	F	G	P	I	V	L	P	P	F	A	T	L	G	-800.133
'010101010105010401010602010201	Y	H	F	G	P	M	V	V	P	P	Y	A	L	L	G	-800.13
'010102010101010101010205020201	Y	H	W	G	P	I	V	L	P	P	L	L	F	L	G	-800.127
'040102010102010201010102010101	F	H	W	G	P	F	V	I	P	P	F	A	L	I	G	-800.122
'050102010106010101010605010101	H	H	W	G	P	P	V	L	P	P	Y	L	L	I	G	-800.117
'010103010101010201010102070301	Y	H	Y	G	P	I	V	I	P	P	F	A	Y	V	G	-800.107
'040102020107010101010105010101	F	H	W	A	P	V	V	L	P	P	F	L	L	I	G	-800.093
'010101010106010401010402010201	Y	H	F	G	P	P	V	V	P	P	T	A	L	L	G	-800.093
'010103010104010401010105010301	Y	H	Y	G	P	L	V	V	P	P	F	L	L	V	G	-800.088
'020102010106010101010105070101	A	H	W	G	P	P	V	L	P	P	F	L	Y	I	G	-800.086
'050101020106010101010102030101	H	H	F	A	P	P	V	L	P	P	F	A	I	I	G	-800.086
'040102010103010101010102010201	F	H	W	G	P	G	V	L	P	P	F	A	L	L	G	-800.084
'090101010101010101010605070201	T	H	F	G	P	I	V	L	P	P	Y	L	Y	L	G	-800.077
'010102010106010101010605020101	Y	H	W	G	P	P	V	L	P	P	Y	L	F	I	G	-800.048
'020101010101010101010502010201	A	H	F	G	P	I	V	L	P	P	W	A	L	L	G	-800.043
'010101010101010101010302020201	Y	H	F	G	P	I	V	L	P	P	M	A	F	L	G	-800.037
'010202010101010101010102070201	Y	F	W	G	P	I	V	L	P	P	F	A	Y	L	G	-800.035
'010101010101020101010305020301	Y	H	F	G	P	I	I	L	P	P	M	L	F	V	G	-800.029
'010101010101020201010105070301	Y	H	F	G	P	I	I	I	P	P	F	L	Y	V	G	-800.024
'030103010101010101010102050201	D	H	Y	G	P	I	V	L	P	P	F	A	T	L	G	-800.023
'010101010105010401010102050201	Y	H	F	G	P	M	V	V	P	P	F	A	T	L	G	-800.022
'010103010101010201010105070201	Y	H	Y	G	P	I	V	I	P	P	F	L	Y	L	G	-800.02
'010102010101010401010602010201	Y	H	W	G	P	I	V	V	P	P	Y	A	L	L	G	-800.012
'010101010106010101010105040301	Y	H	F	G	P	P	V	L	P	P	F	L	M	V	G	-800.012
'050102020106010101010102010101	H	H	W	A	P	P	V	L	P	P	F	A	L	I	G	-800.011
'040203010106010101010102010101	F	F	Y	G	P	P	V	L	P	P	F	A	L	I	G	-800.011
'040101010107010101010602010301	F	H	F	G	P	V	V	L	P	P	Y	A	L	V	G	-800.011
'040103010106010101010502010101	F	H	Y	G	P	P	V	L	P	P	W	A	L	I	G	-800.002
'020101010105010101010102060301	A	H	F	G	P	M	V	L	P	P	F	A	V	V	G	-799.998
'030101010106020101010102010301	D	H	F	G	P	P	I	L	P	P	F	A	L	V	G	-799.997
'010103010106010101010102020201	Y	H	Y	G	P	P	V	L	P	P	F	A	F	L	G	-799.994
'010101010101010201010505020201	Y	H	F	G	P	I	V	I	P	P	W	L	F	L	G	-799.983
'010102010101010401010102060301	Y	H	W	G	P	I	V	V	P	P	F	A	V	V	G	-799.965
'040102010101010401010105070101	F	H	W	G	P	I	V	V	P	P	F	L	Y	I	G	-799.963
'010102010101020101010202010301	Y	H	W	G	P	I	I	L	P	P	L	A	L	V	G	-799.961
'050102010101010101010102020101	H	H	W	G	P	I	V	L	P	P	F	A	F	I	G	-799.957
'040101010107010101010105020301	F	H	F	G	P	V	V	L	P	P	F	L	F	V	G	-799.956
'020103010101030101010102010301	A	H	Y	G	P	I	T	L	P	P	F	A	L	V	G	-799.94
'010103010104010201010105010201	Y	H	Y	G	P	L	V	I	P	P	F	L	L	L	G	-799.93
'010202010101010101010102030301	Y	F	W	G	P	I	V	L	P	P	F	A	I	V	G	-799.925
'050101010104010101010105020301	H	H	F	G	P	L	V	L	P	P	F	L	F	V	G	-799.921
'020101010105010201010102010201	A	H	F	G	P	M	V	I	P	P	F	A	L	L	G	-799.918
'050102010101010101010105030301	H	H	W	G	P	I	V	L	P	P	F	L	I	V	G	-799.913
'020102010106010201010102010101	A	H	W	G	P	P	V	I	P	P	F	A	L	I	G	-799.913
'010101010105010101010405010301	Y	H	F	G	P	M	V	L	P	P	T	L	L	V	G	-799.908
'020101010101010101010302070201	A	H	F	G	P	I	V	L	P	P	M	A	Y	L	G	-799.901
'040102010106010101010405010101	F	H	W	G	P	P	V	L	P	P	T	L	L	I	G	-799.896
'050101010104010101010502010201	H	H	F	G	P	L	V	L	P	P	W	A	L	L	G	-799.894
'040101010106010401010105010101	F	H	F	G	P	P	V	V	P	P	F	L	L	I	G	-799.881
'040201010101010101010102020201	F	F	F	G	P	I	V	L	P	P	F	A	F	L	G	-799.877
'010103010101010101010202030301	Y	H	Y	G	P	I	V	L	P	P	L	A	I	V	G	-799.874
'040201010106010401010102010101	F	F	F	G	P	P	V	V	P	P	F	A	L	I	G	-799.874
'050103010106010101010602010101	H	H	Y	G	P	P	V	L	P	P	Y	A	L	I	G	-799.873
'020101010101010401010105020201	A	H	F	G	P	I	V	V	P	P	F	L	F	L	G	-799.866
'040101010101010301010105020201	F	H	F	G	P	I	V	M	P	P	F	L	F	L	G	-799.857
'040201010106010101010602010101	F	F	F	G	P	P	V	L	P	P	Y	A	L	I	G	-799.857
'030101010101010201010505010201	D	H	F	G	P	I	V	I	P	P	W	L	L	L	G	-799.855
'010203010107010101010102010301	Y	F	Y	G	P	V	V	L	P	P	F	A	L	V	G	-799.854
'040102010101010101010502030101	F	H	W	G	P	I	V	L	P	P	W	A	I	I	G	-799.852
'010103010101030101010102070301	Y	H	Y	G	P	I	T	L	P	P	F	A	Y	V	G	-799.836
'010101010107010401010202010201	Y	H	F	G	P	V	V	V	P	P	L	A	L	L	G	-799.831
'010102010101020201010102010301	Y	H	W	G	P	I	I	I	P	P	F	A	L	V	G	-799.819
'030101010107010101010305010201	D	H	F	G	P	V	V	L	P	P	M	L	L	L	G	-799.811
'030101010101010101010405020201	D	H	F	G	P	I	V	L	P	P	T	L	F	L	G	-799.81
'020103010107010101010105010301	A	H	Y	G	P	V	V	L	P	P	F	L	L	V	G	-799.805
'030103010101010101010502010201	D	H	Y	G	P	I	V	L	P	P	W	A	L	L	G	-799.804
'010101010104010101010305020201	Y	H	F	G	P	L	V	L	P	P	M	L	F	L	G	-799.802
'040101020101010101010102050101	F	H	F	A	P	I	V	L	P	P	F	A	T	I	G	-799.802
'040101010101010101010402020201	F	H	F	G	P	I	V	L	P	P	T	A	F	L	G	-799.794
'080101010104010101010105020201	S	H	F	G	P	L	V	L	P	P	F	L	F	L	G	-799.792
'010101010106010201010202070101	Y	H	F	G	P	P	V	I	P	P	L	A	Y	I	G	-799.791
'010101010101010201010502070201	Y	H	F	G	P	I	V	I	P	P	W	A	Y	L	G	-799.788
'020103010106010101010102070101	A	H	Y	G	P	P	V	L	P	P	F	A	Y	I	G	-799.786
'040101010104030101010105010301	F	H	F	G	P	L	T	L	P	P	F	L	L	V	G	-799.78
'040102010101010401010102020101	F	H	W	G	P	I	V	V	P	P	F	A	F	I	G	-799.776
'040102010101010101010105050101	F	H	W	G	P	I	V	L	P	P	F	L	T	I	G	-799.773
'040101020101010401010105010101	F	H	F	A	P	I	V	V	P	P	F	L	L	I	G	-799.766
'050101010101030101010105020301	H	H	F	G	P	I	T	L	P	P	F	L	F	V	G	-799.764
'010101010101010101010202070201	Y	H	F	G	P	I	V	L	P	P	L	A	Y	L	G	-799.762
'050101010105020101010105010201	H	H	F	G	P	M	I	L	P	P	F	L	L	L	G	-799.762
'050102010101010401010102070101	H	H	W	G	P	I	V	V	P	P	F	A	Y	I	G	-799.761
'040101010101010301010102030301	F	H	F	G	P	I	V	M	P	P	F	A	I	V	G	-799.76
'040101010101010101010502040301	F	H	F	G	P	I	V	L	P	P	W	A	M	V	G	-799.76
'010101010101010201010605070201	Y	H	F	G	P	I	V	I	P	P	Y	L	Y	L	G	-799.758
'010101010107010401010105020201	Y	H	F	G	P	V	V	V	P	P	F	L	F	L	G	-799.757
'010102010106010401010102020101	Y	H	W	G	P	P	V	V	P	P	F	A	F	I	G	-799.757
'050201010101030101010105010301	H	F	F	G	P	I	T	L	P	P	F	L	L	V	G	-799.752
'010201010101010401010602010301	Y	F	F	G	P	I	V	V	P	P	Y	A	L	V	G	-799.752
'010201010101010101010602030301	Y	F	F	G	P	I	V	L	P	P	Y	A	I	V	G	-799.749
'010201010107010201010102010301	Y	F	F	G	P	V	V	I	P	P	F	A	L	V	G	-799.748
'010102010101010201010502010201	Y	H	W	G	P	I	V	I	P	P	W	A	L	L	G	-799.746
'090101010101010201010505010301	T	H	F	G	P	I	V	I	P	P	W	L	L	V	G	-799.735
'040101020107010101010302010101	F	H	F	A	P	V	V	L	P	P	M	A	L	I	G	-799.731
'010101010104010201010205010301	Y	H	F	G	P	L	V	I	P	P	L	L	L	V	G	-799.73
'040201010104010101010105010201	F	F	F	G	P	L	V	L	P	P	F	L	L	L	G	-799.73
'040103010101010101010202050101	F	H	Y	G	P	I	V	L	P	P	L	A	T	I	G	-799.725
'050101010106010101010305070101	H	H	F	G	P	P	V	L	P	P	M	L	Y	I	G	-799.721
'040101010106020101010102010201	F	H	F	G	P	P	I	L	P	P	F	A	L	L	G	-799.718
'010103010107010101010302010201	Y	H	Y	G	P	V	V	L	P	P	M	A	L	L	G	-799.716
'010102010101010101010302030301	Y	H	W	G	P	I	V	L	P	P	M	A	I	V	G	-799.714
'040101010105010101010302010201	F	H	F	G	P	M	V	L	P	P	M	A	L	L	G	-799.71
'010102010106010201010105010201	Y	H	W	G	P	P	V	I	P	P	F	L	L	L	G	-799.707
'010101010107010101010105030201	Y	H	F	G	P	V	V	L	P	P	F	L	I	L	G	-799.7
'070101010101010101010602010201	N	H	F	G	P	I	V	L	P	P	Y	A	L	L	G	-799.692
'040101010102030101010102010301	F	H	F	G	P	F	T	L	P	P	F	A	L	V	G	-799.687
'040201010101010201010102010201	F	F	F	G	P	I	V	I	P	P	F	A	L	L	G	-799.684
'010102020106010101010602010101	Y	H	W	A	P	P	V	L	P	P	Y	A	L	I	G	-799.678
'040101010104030101010105070101	F	H	F	G	P	L	T	L	P	P	F	L	Y	I	G	-799.675
'020101010107010401010102010201	A	H	F	G	P	V	V	V	P	P	F	A	L	L	G	-799.673
'080102010106010101010102010201	S	H	W	G	P	P	V	L	P	P	F	A	L	L	G	-799.67
'050101010104010101010602050101	H	H	F	G	P	L	V	L	P	P	Y	A	T	I	G	-799.658
'010101010101010101010102050201	Y	H	F	G	P	I	V	L	P	P	F	A	T	L	G	-799.657
'070103010101010101010105020301	N	H	Y	G	P	I	V	L	P	P	F	L	F	V	G	-799.65
'010101010104010101010502020201	Y	H	F	G	P	L	V	L	P	P	W	A	F	L	G	-799.648
'020101010101010101010505070201	A	H	F	G	P	I	V	L	P	P	W	L	Y	L	G	-799.645
'040201010103010101010105010301	F	F	F	G	P	G	V	L	P	P	F	L	L	V	G	-799.642
'010102010107010101010102060201	Y	H	W	G	P	V	V	L	P	P	F	A	V	L	G	-799.641
'050101010103010201010102010301	H	H	F	G	P	G	V	I	P	P	F	A	L	V	G	-799.635
'030101010105010101010105020301	D	H	F	G	P	M	V	L	P	P	F	L	F	V	G	-799.635
'050103010106010101010102050101	H	H	Y	G	P	P	V	L	P	P	F	A	T	I	G	-799.634
'030101010101010401010202010201	D	H	F	G	P	I	V	V	P	P	L	A	L	L	G	-799.633
'040101020106010201010105010101	F	H	F	A	P	P	V	I	P	P	F	L	L	I	G	-799.631
'010101010104020201010102010301	Y	H	F	G	P	L	I	I	P	P	F	A	L	V	G	-799.631
'080101010106010101010105050201	S	H	F	G	P	P	V	L	P	P	F	L	T	L	G	-799.626
'050101010101020401010105010201	H	H	F	G	P	I	I	V	P	P	F	L	L	L	G	-799.625
'010101010105010101010505050301	Y	H	F	G	P	M	V	L	P	P	W	L	T	V	G	-799.619
'050102020101010401010102010101	H	H	W	A	P	I	V	V	P	P	F	A	L	I	G	-799.613
'030201010101010101010602010201	D	F	F	G	P	I	V	L	P	P	Y	A	L	L	G	-799.611
'040202010101010101010302010101	F	F	W	G	P	I	V	L	P	P	M	A	L	I	G	-799.604
'050101010101010101010405070201	H	H	F	G	P	I	V	L	P	P	T	L	Y	L	G	-799.603
'010103010107010101010102050201	Y	H	Y	G	P	V	V	L	P	P	F	A	T	L	G	-799.6
'010102010106020101010102010301	Y	H	W	G	P	P	I	L	P	P	F	A	L	V	G	-799.594
'010101010106030101010202010301	Y	H	F	G	P	P	T	L	P	P	L	A	L	V	G	-799.59
'050101010106010101010405010301	H	H	F	G	P	P	V	L	P	P	T	L	L	V	G	-799.586
'050101010103010101010105010201	H	H	F	G	P	G	V	L	P	P	F	L	L	L	G	-799.585
'020101010101010401010102070201	A	H	F	G	P	I	V	V	P	P	F	A	Y	L	G	-799.577
'010102010106010101010505070101	Y	H	W	G	P	P	V	L	P	P	W	L	Y	I	G	-799.575
'010101010106010401010102040201	Y	H	F	G	P	P	V	V	P	P	F	A	M	L	G	-799.57
'010103010104010101010205010201	Y	H	Y	G	P	L	V	L	P	P	L	L	L	L	G	-799.569
'010101010102010401010205010301	Y	H	F	G	P	F	V	V	P	P	L	L	L	V	G	-799.566
'040103010104010101010305010101	F	H	Y	G	P	L	V	L	P	P	M	L	L	I	G	-799.552
'010101010101010201010105050201	Y	H	F	G	P	I	V	I	P	P	F	L	T	L	G	-799.551
'050101010102010101010102010201	H	H	F	G	P	F	V	L	P	P	F	A	L	L	G	-799.548
'080101010105010101010102050301	S	H	F	G	P	M	V	L	P	P	F	A	T	V	G	-799.541
'050101010106010201010205010101	H	H	F	G	P	P	V	I	P	P	L	L	L	I	G	-799.531
'050101010106010101010102020101	H	H	F	G	P	P	V	L	P	P	F	A	F	I	G	-799.528
'040201010101010101010605010201	F	F	F	G	P	I	V	L	P	P	Y	L	L	L	G	-799.525
'010103010101010101010502020201	Y	H	Y	G	P	I	V	L	P	P	W	A	F	L	G	-799.525
'030101010106010101010505070101	D	H	F	G	P	P	V	L	P	P	W	L	Y	I	G	-799.519
'040101010101020401010102010201	F	H	F	G	P	I	I	V	P	P	F	A	L	L	G	-799.503
'050102010107010101010102030101	H	H	W	G	P	V	V	L	P	P	F	A	I	I	G	-799.501
'010101010106020101010102030301	Y	H	F	G	P	P	I	L	P	P	F	A	I	V	G	-799.491
'010102010101010101010302050201	Y	H	W	G	P	I	V	L	P	P	M	A	T	L	G	-799.488
'020101010101010201010405010301	A	H	F	G	P	I	V	I	P	P	T	L	L	V	G	-799.485
'040203010107010101010105010101	F	F	Y	G	P	V	V	L	P	P	F	L	L	I	G	-799.484
'080101010101010201010102060301	S	H	F	G	P	I	V	I	P	P	F	A	V	V	G	-799.479
'020102010103010101010105010301	A	H	W	G	P	G	V	L	P	P	F	L	L	V	G	-799.477
'010101010104010401010102070201	Y	H	F	G	P	L	V	V	P	P	F	A	Y	L	G	-799.472
'050102010101010401010105010201	H	H	W	G	P	I	V	V	P	P	F	L	L	L	G	-799.47
'080103010105010101010102010301	S	H	Y	G	P	M	V	L	P	P	F	A	L	V	G	-799.463
'020101010106010401010202010101	A	H	F	G	P	P	V	V	P	P	L	A	L	I	G	-799.462
'010203010101010101010102050301	Y	F	Y	G	P	I	V	L	P	P	F	A	T	V	G	-799.453
'040202010101010201010102010101	F	F	W	G	P	I	V	I	P	P	F	A	L	I	G	-799.452
'010101010105010201010105070301	Y	H	F	G	P	M	V	I	P	P	F	L	Y	V	G	-799.45
'050201010101010101010105060301	H	F	F	G	P	I	V	L	P	P	F	L	V	V	G	-799.448
'070101010101010101010102020201	N	H	F	G	P	I	V	L	P	P	F	A	F	L	G	-799.446
'040101020104010101010502010101	F	H	F	A	P	L	V	L	P	P	W	A	L	I	G	-799.446
'020101010107010101010302010201	A	H	F	G	P	V	V	L	P	P	M	A	L	L	G	-799.444
'020103010106010101010105010201	A	H	Y	G	P	P	V	L	P	P	F	L	L	L	G	-799.437
'010201010101010401010105070301	Y	F	F	G	P	I	V	V	P	P	F	L	Y	V	G	-799.435
'010101010102010201010305010301	Y	H	F	G	P	F	V	I	P	P	M	L	L	V	G	-799.431
'010102010104010101010102020201	Y	H	W	G	P	L	V	L	P	P	F	A	F	L	G	-799.428
'050201010101010101010302010201	H	F	F	G	P	I	V	L	P	P	M	A	L	L	G	-799.427
'040101020104010101010205010101	F	H	F	A	P	L	V	L	P	P	L	L	L	I	G	-799.425
'010103010107010201010602010101	Y	H	Y	G	P	V	V	I	P	P	Y	A	L	I	G	-799.424
'030101010106010101010205020101	D	H	F	G	P	P	V	L	P	P	L	L	F	I	G	-799.422
'030101010101020101010202010201	D	H	F	G	P	I	I	L	P	P	L	A	L	L	G	-799.419
'010101010107010301010102050301	Y	H	F	G	P	V	V	M	P	P	F	A	T	V	G	-799.413
'010201010104010101010105050301	Y	F	F	G	P	L	V	L	P	P	F	L	T	V	G	-799.412
'020103010101010101010302010201	A	H	Y	G	P	I	V	L	P	P	M	A	L	L	G	-799.411
'040102010107030101010102010101	F	H	W	G	P	V	T	L	P	P	F	A	L	I	G	-799.409
'050101010105010101010405010201	H	H	F	G	P	M	V	L	P	P	T	L	L	L	G	-799.408
'010101010106010201010105020301	Y	H	F	G	P	P	V	I	P	P	F	L	F	V	G	-799.404
'010101010101010301010602070301	Y	H	F	G	P	I	V	M	P	P	Y	A	Y	V	G	-799.399
'080102010104010101010102010301	S	H	W	G	P	L	V	L	P	P	F	A	L	V	G	-799.398
'010101010102010101010602030301	Y	H	F	G	P	F	V	L	P	P	Y	A	I	V	G	-799.396
'040102010106010101010105060101	F	H	W	G	P	P	V	L	P	P	F	L	V	I	G	-799.396
'010201010104010101010605010201	Y	F	F	G	P	L	V	L	P	P	Y	L	L	L	G	-799.395
'030101010101010101010605060301	D	H	F	G	P	I	V	L	P	P	Y	L	V	V	G	-799.394
'040101010107010201010602010101	F	H	F	G	P	V	V	I	P	P	Y	A	L	I	G	-799.389
'080101010106010101010205010301	S	H	F	G	P	P	V	L	P	P	L	L	L	V	G	-799.38
'010101010105010101010302030301	Y	H	F	G	P	M	V	L	P	P	M	A	I	V	G	-799.376
'010102020106010401010102010101	Y	H	W	A	P	P	V	V	P	P	F	A	L	I	G	-799.374
'020102010107010101010102020101	A	H	W	G	P	V	V	L	P	P	F	A	F	I	G	-799.373
'010101010101030101010205070301	Y	H	F	G	P	I	T	L	P	P	L	L	Y	V	G	-799.37
'010101010102010201010202010301	Y	H	F	G	P	F	V	I	P	P	L	A	L	V	G	-799.367
'010102010101010401010302010301	Y	H	W	G	P	I	V	V	P	P	M	A	L	V	G	-799.365
'040102010101010401010402010101	F	H	W	G	P	I	V	V	P	P	T	A	L	I	G	-799.361
'040203010101010101010602010101	F	F	Y	G	P	I	V	L	P	P	Y	A	L	I	G	-799.361
'010103010106010401010105010201	Y	H	Y	G	P	P	V	V	P	P	F	L	L	L	G	-799.357
'010101010107010101010305050201	Y	H	F	G	P	V	V	L	P	P	M	L	T	L	G	-799.356
'080101010101010101010605010201	S	H	F	G	P	I	V	L	P	P	Y	L	L	L	G	-799.353
'070101010101010101010202050301	N	H	F	G	P	I	V	L	P	P	L	A	T	V	G	-799.345
'090101010104010101010505010201	T	H	F	G	P	L	V	L	P	P	W	L	L	L	G	-799.343
'010101010106010201010305010201	Y	H	F	G	P	P	V	I	P	P	M	L	L	L	G	-799.343
'010103010107010101010605010301	Y	H	Y	G	P	V	V	L	P	P	Y	L	L	V	G	-799.333
'080102010101010101010102030301	S	H	W	G	P	I	V	L	P	P	F	A	I	V	G	-799.33
'040101010104010101010202020101	F	H	F	G	P	L	V	L	P	P	L	A	F	I	G	-799.328
'010101010101010101010205050201	Y	H	F	G	P	I	V	L	P	P	L	L	T	L	G	-799.325
'050101010105010101010102060201	H	H	F	G	P	M	V	L	P	P	F	A	V	L	G	-799.322
'050103010101010101010102030301	H	H	Y	G	P	I	V	L	P	P	F	A	I	V	G	-799.321
'050102010101010101010402070101	H	H	W	G	P	I	V	L	P	P	T	A	Y	I	G	-799.32
'050101020106010101010205010101	H	H	F	A	P	P	V	L	P	P	L	L	L	I	G	-799.319
'050101010104010101010505070101	H	H	F	G	P	L	V	L	P	P	W	L	Y	I	G	-799.319
'010102010106010201010102050101	Y	H	W	G	P	P	V	I	P	P	F	A	T	I	G	-799.317
'040103020106010101010102010101	F	H	Y	A	P	P	V	L	P	P	F	A	L	I	G	-799.316
'050102020101010101010202010101	H	H	W	A	P	I	V	L	P	P	L	A	L	I	G	-799.311
'010101010104010101010105060201	Y	H	F	G	P	L	V	L	P	P	F	L	V	L	G	-799.31
'010101010107010101010202050201	Y	H	F	G	P	V	V	L	P	P	L	A	T	L	G	-799.301
'020101010102010101010305010201	A	H	F	G	P	F	V	L	P	P	M	L	L	L	G	-799.293
'010103010104010101010502010201	Y	H	Y	G	P	L	V	L	P	P	W	A	L	L	G	-799.289
'080101010101030101010102070301	S	H	F	G	P	I	T	L	P	P	F	A	Y	V	G	-799.284
'040101010101020101010102050201	F	H	F	G	P	I	I	L	P	P	F	A	T	L	G	-799.284
'030101010102010401010105010301	D	H	F	G	P	F	V	V	P	P	F	L	L	V	G	-799.283
'040101010104010301010102010301	F	H	F	G	P	L	V	M	P	P	F	A	L	V	G	-799.279
'010103010101010401010102020301	Y	H	Y	G	P	I	V	V	P	P	F	A	F	V	G	-799.276
'090101010107010101010102050301	T	H	F	G	P	V	V	L	P	P	F	A	T	V	G	-799.267
'010101010107010201010205010201	Y	H	F	G	P	V	V	I	P	P	L	L	L	L	G	-799.238
'020101010103010101010102020301	A	H	F	G	P	G	V	L	P	P	F	A	F	V	G	-799.237
'010102010106010101010102010101	Y	H	W	G	P	P	V	L	P	P	F	A	L	I	G	-799.233
'010101010107010201010302010301	Y	H	F	G	P	V	V	I	P	P	M	A	L	V	G	-799.231
'040101010104010101010105010101	F	H	F	G	P	L	V	L	P	P	F	L	L	I	G	-799.231
'050102010101010101010602030101	H	H	W	G	P	I	V	L	P	P	Y	A	I	I	G	-799.231
'010102010101010101010405030301	Y	H	W	G	P	I	V	L	P	P	T	L	I	V	G	-799.231
'040101010104010101010302010101	F	H	F	G	P	L	V	L	P	P	M	A	L	I	G	-799.23
'010101010107010301010605010301	Y	H	F	G	P	V	V	M	P	P	Y	L	L	V	G	-799.223
'010202010101010101010602010201	Y	F	W	G	P	I	V	L	P	P	Y	A	L	L	G	-799.222
'080201010101010101010602010301	S	F	F	G	P	I	V	L	P	P	Y	A	L	V	G	-799.218
'070102010101010101010102010201	N	H	W	G	P	I	V	L	P	P	F	A	L	L	G	-799.217
'050201010101010101010105020201	H	F	F	G	P	I	V	L	P	P	F	L	F	L	G	-799.216
'040101010102010401010505010101	F	H	F	G	P	F	V	V	P	P	W	L	L	I	G	-799.208
'010103010101010101010205010301	Y	H	Y	G	P	I	V	L	P	P	L	L	L	V	G	-799.204
'050102010106010101010202010101	H	H	W	G	P	P	V	L	P	P	L	A	L	I	G	-799.199
'050102010102010401010102010101	H	H	W	G	P	F	V	V	P	P	F	A	L	I	G	-799.199
'040201010106010101010102070101	F	F	F	G	P	P	V	L	P	P	F	A	Y	I	G	-799.197
'040101010101010301010605010201	F	H	F	G	P	I	V	M	P	P	Y	L	L	L	G	-799.195
'040103020104010101010105010101	F	H	Y	A	P	L	V	L	P	P	F	L	L	I	G	-799.194
'050101010106010401010105070101	H	H	F	G	P	P	V	V	P	P	F	L	Y	I	G	-799.193
'040102010101010101010605030101	F	H	W	G	P	I	V	L	P	P	Y	L	I	I	G	-799.186
'040101010106010101010405050101	F	H	F	G	P	P	V	L	P	P	T	L	T	I	G	-799.185
'020101010104010101010105050301	A	H	F	G	P	L	V	L	P	P	F	L	T	V	G	-799.182
'040101020106010101010105060101	F	H	F	A	P	P	V	L	P	P	F	L	V	I	G	-799.182
'010101010102010201010102050201	Y	H	F	G	P	F	V	I	P	P	F	A	T	L	G	-799.178
'040101010104010201010505010101	F	H	F	G	P	L	V	I	P	P	W	L	L	I	G	-799.176
'030101010101010101010202060201	D	H	F	G	P	I	V	L	P	P	L	A	V	L	G	-799.173
'020201010101010101010102050301	A	F	F	G	P	I	V	L	P	P	F	A	T	V	G	-799.161
'010201010104010101010305010301	Y	F	F	G	P	L	V	L	P	P	M	L	L	V	G	-799.146
'020101010106010101010202010201	A	H	F	G	P	P	V	L	P	P	L	A	L	L	G	-799.139
'020101010101010201010102050201	A	H	F	G	P	I	V	I	P	P	F	A	T	L	G	-799.137
'040101010101010301010502010201	F	H	F	G	P	I	V	M	P	P	W	A	L	L	G	-799.136
'010201010101010201010302010301	Y	F	F	G	P	I	V	I	P	P	M	A	L	V	G	-799.136
'020101010107010101010202070101	A	H	F	G	P	V	V	L	P	P	L	A	Y	I	G	-799.129
'090101010106010101010102050201	T	H	F	G	P	P	V	L	P	P	F	A	T	L	G	-799.117
'010102010102010401010105010201	Y	H	W	G	P	F	V	V	P	P	F	L	L	L	G	-799.114
'010101010105010101010202050301	Y	H	F	G	P	M	V	L	P	P	L	A	T	V	G	-799.114
'030101010101010201010302010201	D	H	F	G	P	I	V	I	P	P	M	A	L	L	G	-799.114
'010101010101010401010302070201	Y	H	F	G	P	I	V	V	P	P	M	A	Y	L	G	-799.111
'040201010104010101010105050101	F	F	F	G	P	L	V	L	P	P	F	L	T	I	G	-799.109
'010103010101010101010502050301	Y	H	Y	G	P	I	V	L	P	P	W	A	T	V	G	-799.108
'010103010101010401010202010201	Y	H	Y	G	P	I	V	V	P	P	L	A	L	L	G	-799.106
'030101010107020101010102010201	D	H	F	G	P	V	I	L	P	P	F	A	L	L	G	-799.106
'030101020106010201010102010101	D	H	F	A	P	P	V	I	P	P	F	A	L	I	G	-799.105
'090101010107010101010105050201	T	H	F	G	P	V	V	L	P	P	F	L	T	L	G	-799.101
'010102010105010101010102050201	Y	H	W	G	P	M	V	L	P	P	F	A	T	L	G	-799.1
'010101010104010401010402010301	Y	H	F	G	P	L	V	V	P	P	T	A	L	V	G	-799.095
'040202010106010101010105010101	F	F	W	G	P	P	V	L	P	P	F	L	L	I	G	-799.09
'010201010101010201010602010201	Y	F	F	G	P	I	V	I	P	P	Y	A	L	L	G	-799.087
'090101010101010101010602060301	T	H	F	G	P	I	V	L	P	P	Y	A	V	V	G	-799.086
'010201010101010101010105010301	Y	F	F	G	P	I	V	L	P	P	F	L	L	V	G	-799.081
'050102010104010101010205010101	H	H	W	G	P	L	V	L	P	P	L	L	L	I	G	-799.078
'040102010101010201010205010101	F	H	W	G	P	I	V	I	P	P	L	L	L	I	G	-799.077
'050102010106030101010102010101	H	H	W	G	P	P	T	L	P	P	F	A	L	I	G	-799.077
'040101010105010101010105030201	F	H	F	G	P	M	V	L	P	P	F	L	I	L	G	-799.077
'010101010106010201010205020101	Y	H	F	G	P	P	V	I	P	P	L	L	F	I	G	-799.075
'010102010105010101010102060301	Y	H	W	G	P	M	V	L	P	P	F	A	V	V	G	-799.075
'010101010106020101010602010201	Y	H	F	G	P	P	I	L	P	P	Y	A	L	L	G	-799.072
'090102010101010101010102020201	T	H	W	G	P	I	V	L	P	P	F	A	F	L	G	-799.072
'010101010101030101010505020301	Y	H	F	G	P	I	T	L	P	P	W	L	F	V	G	-799.064
'010101010106010101010205070101	Y	H	F	G	P	P	V	L	P	P	L	L	Y	I	G	-799.064
'010101010101010101010405020301	Y	H	F	G	P	I	V	L	P	P	T	L	F	V	G	-799.062
'040102020101010101010505010101	F	H	W	A	P	I	V	L	P	P	W	L	L	I	G	-799.06
'010101010106020101010505010301	Y	H	F	G	P	P	I	L	P	P	W	L	L	V	G	-799.06
'080101010104010101010305010201	S	H	F	G	P	L	V	L	P	P	M	L	L	L	G	-799.06
'010103010106010101010505010201	Y	H	Y	G	P	P	V	L	P	P	W	L	L	L	G	-799.058
'050101020107010101010602010101	H	H	F	A	P	V	V	L	P	P	Y	A	L	I	G	-799.057
'010102010104010201010105010301	Y	H	W	G	P	L	V	I	P	P	F	L	L	V	G	-799.05
'010101010101010201010202050301	Y	H	F	G	P	I	V	I	P	P	L	A	T	V	G	-799.046
'020101010101010101010305020201	A	H	F	G	P	I	V	L	P	P	M	L	F	L	G	-799.043
'030101010101020101010102030201	D	H	F	G	P	I	I	L	P	P	F	A	I	L	G	-799.042
'010103010102010101010105020201	Y	H	Y	G	P	F	V	L	P	P	F	L	F	L	G	-799.042
'020101010101010201010402010201	A	H	F	G	P	I	V	I	P	P	T	A	L	L	G	-799.04
'090101010101010401010102010201	T	H	F	G	P	I	V	V	P	P	F	A	L	L	G	-799.039
'040103010106010101010102040101	F	H	Y	G	P	P	V	L	P	P	F	A	M	I	G	-799.037
'050102020101010101010105010101	H	H	W	A	P	I	V	L	P	P	F	L	L	I	G	-799.037
'010102020101010101010602070101	Y	H	W	A	P	I	V	L	P	P	Y	A	Y	I	G	-799.035
'010102010106010401010502010101	Y	H	W	G	P	P	V	V	P	P	W	A	L	I	G	-799.029
'010103010101010401010102030201	Y	H	Y	G	P	I	V	V	P	P	F	A	I	L	G	-799.026
'010101010101010101010505010301	Y	H	F	G	P	I	V	L	P	P	W	L	L	V	G	-799.026
'010101010102010401010105060201	Y	H	F	G	P	F	V	V	P	P	F	L	V	L	G	-799.025
'040101010106010301010105010201	F	H	F	G	P	P	V	M	P	P	F	L	L	L	G	-799.022
'070101010102010201010102010301	N	H	F	G	P	F	V	I	P	P	F	A	L	V	G	-799.022
'040201010101010101010602020101	F	F	F	G	P	I	V	L	P	P	Y	A	F	I	G	-799.019
'040203010101010101010105010301	F	F	Y	G	P	I	V	L	P	P	F	L	L	V	G	-799.012
'010102010101020101010602010201	Y	H	W	G	P	I	I	L	P	P	Y	A	L	L	G	-799.01
'020101010106010101010402070101	A	H	F	G	P	P	V	L	P	P	T	A	Y	I	G	-799.009
'070102010101010101010102060301	N	H	W	G	P	I	V	L	P	P	F	A	V	V	G	-799.004
'010202010107010101010102010201	Y	F	W	G	P	V	V	L	P	P	F	A	L	L	G	-799.003
'030103010103010101010105010201	D	H	Y	G	P	G	V	L	P	P	F	L	L	L	G	-799
'030201010101010401010102010201	D	F	F	G	P	I	V	V	P	P	F	A	L	L	G	-798.991
'050101010107010101010105030301	H	H	F	G	P	V	V	L	P	P	F	L	I	V	G	-798.986
'090101010101010101010105010201	T	H	F	G	P	I	V	L	P	P	F	L	L	L	G	-798.978
'020102010101010101010302070101	A	H	W	G	P	I	V	L	P	P	M	A	Y	I	G	-798.976
'040101010107010201010205010101	F	H	F	G	P	V	V	I	P	P	L	L	L	I	G	-798.969
'010102010106010101010202070101	Y	H	W	G	P	P	V	L	P	P	L	A	Y	I	G	-798.957
'020101010107010301010102010301	A	H	F	G	P	V	V	M	P	P	F	A	L	V	G	-798.953
'010102010106010101010602030101	Y	H	W	G	P	P	V	L	P	P	Y	A	I	I	G	-798.952
'050102010101010101010405010301	H	H	W	G	P	I	V	L	P	P	T	L	L	V	G	-798.948
'030101010101010201010102030301	D	H	F	G	P	I	V	I	P	P	F	A	I	V	G	-798.941
'090101010101010201010105060301	T	H	F	G	P	I	V	I	P	P	F	L	V	V	G	-798.933
'020102010104010101010105010101	A	H	W	G	P	L	V	L	P	P	F	L	L	I	G	-798.93
'040103020101010101010102070101	F	H	Y	A	P	I	V	L	P	P	F	A	Y	I	G	-798.929
'010202010101010101010105020201	Y	F	W	G	P	I	V	L	P	P	F	L	F	L	G	-798.924
'020101010104010101010402010201	A	H	F	G	P	L	V	L	P	P	T	A	L	L	G	-798.921
'040102010101010201010105010201	F	H	W	G	P	I	V	I	P	P	F	L	L	L	G	-798.921
'020201010107010101010102010201	A	F	F	G	P	V	V	L	P	P	F	A	L	L	G	-798.918
'010101010105010101010602050201	Y	H	F	G	P	M	V	L	P	P	Y	A	T	L	G	-798.918
'040101010105010401010602010101	F	H	F	G	P	M	V	V	P	P	Y	A	L	I	G	-798.918
'040102010101010101010205010201	F	H	W	G	P	I	V	L	P	P	L	L	L	L	G	-798.911
'030101010101010401010205010301	D	H	F	G	P	I	V	V	P	P	L	L	L	V	G	-798.909
'010102010106010101010305010201	Y	H	W	G	P	P	V	L	P	P	M	L	L	L	G	-798.899
'010101010107010101010205020201	Y	H	F	G	P	V	V	L	P	P	L	L	F	L	G	-798.896
'050101020104010101010605010101	H	H	F	A	P	L	V	L	P	P	Y	L	L	I	G	-798.896
'010101010107010101010302070201	Y	H	F	G	P	V	V	L	P	P	M	A	Y	L	G	-798.896
'040101010107010401010102010101	F	H	F	G	P	V	V	V	P	P	F	A	L	I	G	-798.895
'010101010102010201010505010201	Y	H	F	G	P	F	V	I	P	P	W	L	L	L	G	-798.893
'010201010101010201010105050301	Y	F	F	G	P	I	V	I	P	P	F	L	T	V	G	-798.892
'040101010101020101010102070301	F	H	F	G	P	I	I	L	P	P	F	A	Y	V	G	-798.886
'030201010104010101010102010201	D	F	F	G	P	L	V	L	P	P	F	A	L	L	G	-798.881
'010101010104020101010105070201	Y	H	F	G	P	L	I	L	P	P	F	L	Y	L	G	-798.878
'010102010101010401010105070201	Y	H	W	G	P	I	V	V	P	P	F	L	Y	L	G	-798.878
'010103010101010201010302010201	Y	H	Y	G	P	I	V	I	P	P	M	A	L	L	G	-798.877
'020101010106010101010102060101	A	H	F	G	P	P	V	L	P	P	F	A	V	I	G	-798.877
'050102010107010201010102010101	H	H	W	G	P	V	V	I	P	P	F	A	L	I	G	-798.873
'010101010107010201010105030301	Y	H	F	G	P	V	V	I	P	P	F	L	I	V	G	-798.872
'010101010101010401010605020201	Y	H	F	G	P	I	V	V	P	P	Y	L	F	L	G	-798.87
'010103010106010401010102070101	Y	H	Y	G	P	P	V	V	P	P	F	A	Y	I	G	-798.864
'010201010106010201010102010201	Y	F	F	G	P	P	V	I	P	P	F	A	L	L	G	-798.864
'010101010101010201010302070301	Y	H	F	G	P	I	V	I	P	P	M	A	Y	V	G	-798.864
'040102010101020101010105070101	F	H	W	G	P	I	I	L	P	P	F	L	Y	I	G	-798.862
'040101010102010101010502010201	F	H	F	G	P	F	V	L	P	P	W	A	L	L	G	-798.861
'010102020106010101010102020101	Y	H	W	A	P	P	V	L	P	P	F	A	F	I	G	-798.861
'040201010106010101010505010101	F	F	F	G	P	P	V	L	P	P	W	L	L	I	G	-798.859
'010102010105010101010302010301	Y	H	W	G	P	M	V	L	P	P	M	A	L	V	G	-798.857
'080103010101010101010202010201	S	H	Y	G	P	I	V	L	P	P	L	A	L	L	G	-798.854
'020101010106010101010302020101	A	H	F	G	P	P	V	L	P	P	M	A	F	I	G	-798.852
'010101010106010101010302050201	Y	H	F	G	P	P	V	L	P	P	M	A	T	L	G	-798.851
'050102010101010101010202050101	H	H	W	G	P	I	V	L	P	P	L	A	T	I	G	-798.849
'030201010106010101010105010201	D	F	F	G	P	P	V	L	P	P	F	L	L	L	G	-798.848
'010102020106010101010105070101	Y	H	W	A	P	P	V	L	P	P	F	L	Y	I	G	-798.843
'040101010105010301010102010201	F	H	F	G	P	M	V	M	P	P	F	A	L	L	G	-798.841
'040201010101010401010602010101	F	F	F	G	P	I	V	V	P	P	Y	A	L	I	G	-798.84
'010201010106010101010105070201	Y	F	F	G	P	P	V	L	P	P	F	L	Y	L	G	-798.829
'010101010105010101010305070201	Y	H	F	G	P	M	V	L	P	P	M	L	Y	L	G	-798.828
'010103010106030101010102010301	Y	H	Y	G	P	P	T	L	P	P	F	A	L	V	G	-798.825
'070101010102010401010105010201	N	H	F	G	P	F	V	V	P	P	F	L	L	L	G	-798.822
'020102010101010101010105020201	A	H	W	G	P	I	V	L	P	P	F	L	F	L	G	-798.819
'050102020101010101010102030101	H	H	W	A	P	I	V	L	P	P	F	A	I	I	G	-798.815
'010101010106030201010102010301	Y	H	F	G	P	P	T	I	P	P	F	A	L	V	G	-798.813
'010101010106010101010505010101	Y	H	F	G	P	P	V	L	P	P	W	L	L	I	G	-798.812
'010201010101010201010102030301	Y	F	F	G	P	I	V	I	P	P	F	A	I	V	G	-798.81
'010101010104010401010205010201	Y	H	F	G	P	L	V	V	P	P	L	L	L	L	G	-798.808
'050101020101010401010105050101	H	H	F	A	P	I	V	V	P	P	F	L	T	I	G	-798.807
'010102010101010101010502060201	Y	H	W	G	P	I	V	L	P	P	W	A	V	L	G	-798.806
'040203010101010101010102020101	F	F	Y	G	P	I	V	L	P	P	F	A	F	I	G	-798.793
'010201010107010101010102070201	Y	F	F	G	P	V	V	L	P	P	F	A	Y	L	G	-798.783
'010101010101010101010602060201	Y	H	F	G	P	I	V	L	P	P	Y	A	V	L	G	-798.779
'050103010105010401010102010101	H	H	Y	G	P	M	V	V	P	P	F	A	L	I	G	-798.773
'020101010101010101010605060201	A	H	F	G	P	I	V	L	P	P	Y	L	V	L	G	-798.772
'040101010101020101010202070101	F	H	F	G	P	I	I	L	P	P	L	A	Y	I	G	-798.77
'040101020101010201010605010101	F	H	F	A	P	I	V	I	P	P	Y	L	L	I	G	-798.765
'040101010106010101010607010301	F	H	F	G	P	P	V	L	P	P	Y	T	L	V	G	-798.764
'050101010104010101010302070101	H	H	F	G	P	L	V	L	P	P	M	A	Y	I	G	-798.759
'040101020107010101010102020101	F	H	F	A	P	V	V	L	P	P	F	A	F	I	G	-798.759
'010101010107030201010105010301	Y	H	F	G	P	V	T	I	P	P	F	L	L	V	G	-798.747
'010101010106010201010105060201	Y	H	F	G	P	P	V	I	P	P	F	L	V	L	G	-798.738
'010101010104010101010502060301	Y	H	F	G	P	L	V	L	P	P	W	A	V	V	G	-798.738
'020101010103010101010105030301	A	H	F	G	P	G	V	L	P	P	F	L	I	V	G	-798.734
'040102010101010101010402060101	F	H	W	G	P	I	V	L	P	P	T	A	V	I	G	-798.722
'040101010101010201010505070101	F	H	F	G	P	I	V	I	P	P	W	L	Y	I	G	-798.719
'010201010106010101010105020301	Y	F	F	G	P	P	V	L	P	P	F	L	F	V	G	-798.717
'010101010104010101010402030301	Y	H	F	G	P	L	V	L	P	P	T	A	I	V	G	-798.713
'030101010102010101010102070301	D	H	F	G	P	F	V	L	P	P	F	A	Y	V	G	-798.709
'010101010105010401010405010201	Y	H	F	G	P	M	V	V	P	P	T	L	L	L	G	-798.701
'040102010107020101010105010101	F	H	W	G	P	V	I	L	P	P	F	L	L	I	G	-798.697
'020102010106010101010102050101	A	H	W	G	P	P	V	L	P	P	F	A	T	I	G	-798.697
'010101010106010401010605070101	Y	H	F	G	P	P	V	V	P	P	Y	L	Y	I	G	-798.696
'010101010104010101010402070201	Y	H	F	G	P	L	V	L	P	P	T	A	Y	L	G	-798.694
'020101020106010101010102020101	A	H	F	A	P	P	V	L	P	P	F	A	F	I	G	-798.693
'010102010107010101010402010201	Y	H	W	G	P	V	V	L	P	P	T	A	L	L	G	-798.688
'040103020101010101010205010101	F	H	Y	A	P	I	V	L	P	P	L	L	L	I	G	-798.682
'040102010101010101010405070101	F	H	W	G	P	I	V	L	P	P	T	L	Y	I	G	-798.68
'040102010104010101010102030101	F	H	W	G	P	L	V	L	P	P	F	A	I	I	G	-798.671
'010101010104020101010605010301	Y	H	F	G	P	L	I	L	P	P	Y	L	L	V	G	-798.67
'030101010107010401010102070101	D	H	F	G	P	V	V	V	P	P	F	A	Y	I	G	-798.669
'070101010107010101010105010201	N	H	F	G	P	V	V	L	P	P	F	L	L	L	G	-798.669
'040101020101010401010602010101	F	H	F	A	P	I	V	V	P	P	Y	A	L	I	G	-798.668
'040201010101010101010502010201	F	F	F	G	P	I	V	L	P	P	W	A	L	L	G	-798.664
'040101010104010201010202010101	F	H	F	G	P	L	V	I	P	P	L	A	L	I	G	-798.654
'010101010101010301010202010301	Y	H	F	G	P	I	V	M	P	P	L	A	L	V	G	-798.653
'010103010101010101010402010201	Y	H	Y	G	P	I	V	L	P	P	T	A	L	L	G	-798.652
'010102010107010101010502070101	Y	H	W	G	P	V	V	L	P	P	W	A	Y	I	G	-798.648
'010101010102020401010105010201	Y	H	F	G	P	F	I	V	P	P	F	L	L	L	G	-798.646
'090101010101010101010402070201	T	H	F	G	P	I	V	L	P	P	T	A	Y	L	G	-798.642
'070101010101010101010205020201	N	H	F	G	P	I	V	L	P	P	L	L	F	L	G	-798.642
'040103020101010101010302010101	F	H	Y	A	P	I	V	L	P	P	M	A	L	I	G	-798.639
'070101010101010101010302050201	N	H	F	G	P	I	V	L	P	P	M	A	T	L	G	-798.637
'040102010105010101010402010101	F	H	W	G	P	M	V	L	P	P	T	A	L	I	G	-798.632
'090101010107010101010502010201	T	H	F	G	P	V	V	L	P	P	W	A	L	L	G	-798.626
'040101010105010101010605010101	F	H	F	G	P	M	V	L	P	P	Y	L	L	I	G	-798.625
'050103010101010101010602070101	H	H	Y	G	P	I	V	L	P	P	Y	A	Y	I	G	-798.625
'040201020101010101010102010101	F	F	F	A	P	I	V	L	P	P	F	A	L	I	G	-798.624
'010102010101010101010402020201	Y	H	W	G	P	I	V	L	P	P	T	A	F	L	G	-798.621
'040101010101010401010205010201	F	H	F	G	P	I	V	V	P	P	L	L	L	L	G	-798.613
'010101010102010401010502010201	Y	H	F	G	P	F	V	V	P	P	W	A	L	L	G	-798.612
'090101010107010201010105010201	T	H	F	G	P	V	V	I	P	P	F	L	L	L	G	-798.611
'050101010101010301010102010201	H	H	F	G	P	I	V	M	P	P	F	A	L	L	G	-798.611
'040102020101020101010102010101	F	H	W	A	P	I	I	L	P	P	F	A	L	I	G	-798.606
'040103010107010101010202010101	F	H	Y	G	P	V	V	L	P	P	L	A	L	I	G	-798.606
'040101020101030101010605010101	F	H	F	A	P	I	T	L	P	P	Y	L	L	I	G	-798.6
'030102010101010101010505010301	D	H	W	G	P	I	V	L	P	P	W	L	L	V	G	-798.595
'020103010101010101010602020101	A	H	Y	G	P	I	V	L	P	P	Y	A	F	I	G	-798.591
'010102010101010101010305030201	Y	H	W	G	P	I	V	L	P	P	M	L	I	L	G	-798.591
'040102010101020101010202010101	F	H	W	G	P	I	I	L	P	P	L	A	L	I	G	-798.585
'010102010107020101010105010201	Y	H	W	G	P	V	I	L	P	P	F	L	L	L	G	-798.582
'020102010106010101010502010101	A	H	W	G	P	P	V	L	P	P	W	A	L	I	G	-798.581
'050201010101010201010105010201	H	F	F	G	P	I	V	I	P	P	F	L	L	L	G	-798.578
'010203010104010101010105010201	Y	F	Y	G	P	L	V	L	P	P	F	L	L	L	G	-798.574
'010101010106020201010102010201	Y	H	F	G	P	P	I	I	P	P	F	A	L	L	G	-798.57
'050102010107010101010602010101	H	H	W	G	P	V	V	L	P	P	Y	A	L	I	G	-798.569
'010102010104010101010505050101	Y	H	W	G	P	L	V	L	P	P	W	L	T	I	G	-798.568
'020101010106010101010405010201	A	H	F	G	P	P	V	L	P	P	T	L	L	L	G	-798.561
'040201010107010101010502010101	F	F	F	G	P	V	V	L	P	P	W	A	L	I	G	-798.56
'050101020101010201010105070101	H	H	F	A	P	I	V	I	P	P	F	L	Y	I	G	-798.557
'070101010106010101010105060301	N	H	F	G	P	P	V	L	P	P	F	L	V	V	G	-798.555
'010101010104020201010105010201	Y	H	F	G	P	L	I	I	P	P	F	L	L	L	G	-798.554
'040101010101010301010105070301	F	H	F	G	P	I	V	M	P	P	F	L	Y	V	G	-798.552
'010101010102010401010102070301	Y	H	F	G	P	F	V	V	P	P	F	A	Y	V	G	-798.551
'050103010101010101010105060201	H	H	Y	G	P	I	V	L	P	P	F	L	V	L	G	-798.549
'010201010101010401010102020301	Y	F	F	G	P	I	V	V	P	P	F	A	F	V	G	-798.549
'010103010101010101010402060301	Y	H	Y	G	P	I	V	L	P	P	T	A	V	V	G	-798.548
'040203010101010401010102010101	F	F	Y	G	P	I	V	V	P	P	F	A	L	I	G	-798.546
'020201010101010201010102010301	A	F	F	G	P	I	V	I	P	P	F	A	L	V	G	-798.541
'030101010101020201010102010201	D	H	F	G	P	I	I	I	P	P	F	A	L	L	G	-798.539
'050102020101010101010102010301	H	H	W	A	P	I	V	L	P	P	F	A	L	V	G	-798.532
'030101010101010101010402050201	D	H	F	G	P	I	V	L	P	P	T	A	T	L	G	-798.53
'020102010101010101010205010301	A	H	W	G	P	I	V	L	P	P	L	L	L	V	G	-798.53
'080102010101010101010102060201	S	H	W	G	P	I	V	L	P	P	F	A	V	L	G	-798.524
'040201010104010101010605010101	F	F	F	G	P	L	V	L	P	P	Y	L	L	I	G	-798.522
'050101020101010101010405070101	H	H	F	A	P	I	V	L	P	P	T	L	Y	I	G	-798.519
'040101010101010401010202070101	F	H	F	G	P	I	V	V	P	P	L	A	Y	I	G	-798.518
'070101010104010101010102030301	N	H	F	G	P	L	V	L	P	P	F	A	I	V	G	-798.514
'010101010104010101010205030201	Y	H	F	G	P	L	V	L	P	P	L	L	I	L	G	-798.504
'050103010101010201010102070101	H	H	Y	G	P	I	V	I	P	P	F	A	Y	I	G	-798.502
'020102010102010101010102010301	A	H	W	G	P	F	V	L	P	P	F	A	L	V	G	-798.498
'010201010101010101010602070201	Y	F	F	G	P	I	V	L	P	P	Y	A	Y	L	G	-798.498
'040101010101010201010402010301	F	H	F	G	P	I	V	I	P	P	T	A	L	V	G	-798.495
'080101010106010101010402010201	S	H	F	G	P	P	V	L	P	P	T	A	L	L	G	-798.494
'040102010101010101010402010201	F	H	W	G	P	I	V	L	P	P	T	A	L	L	G	-798.493
'050101010106010101010205030101	H	H	F	G	P	P	V	L	P	P	L	L	I	I	G	-798.487
'050103010107010101010102010101	H	H	Y	G	P	V	V	L	P	P	F	A	L	I	G	-798.482
'050202010101010101010105070101	H	F	W	G	P	I	V	L	P	P	F	L	Y	I	G	-798.482
'040201010107010201010102010101	F	F	F	G	P	V	V	I	P	P	F	A	L	I	G	-798.48
'020101010101010101010102030201	A	H	F	G	P	I	V	L	P	P	F	A	I	L	G	-798.478
'030101010101030401010102010301	D	H	F	G	P	I	T	V	P	P	F	A	L	V	G	-798.47
'010103010103010101010102070301	Y	H	Y	G	P	G	V	L	P	P	F	A	Y	V	G	-798.469
'010102010105010101010602010201	Y	H	W	G	P	M	V	L	P	P	Y	A	L	L	G	-798.466
'070101010101010101010105070201	N	H	F	G	P	I	V	L	P	P	F	L	Y	L	G	-798.465
'010101010101010201010505050301	Y	H	F	G	P	I	V	I	P	P	W	L	T	V	G	-798.464
'010102010106010101010502050101	Y	H	W	G	P	P	V	L	P	P	W	A	T	I	G	-798.462
'080101010103010101010102070301	S	H	F	G	P	G	V	L	P	P	F	A	Y	V	G	-798.46
'090101010105010401010105010201	T	H	F	G	P	M	V	V	P	P	F	L	L	L	G	-798.457
'040103010104010401010102010101	F	H	Y	G	P	L	V	V	P	P	F	A	L	I	G	-798.448
'010103010101010101010202050201	Y	H	Y	G	P	I	V	L	P	P	L	A	T	L	G	-798.448
'020102010104010101010102010201	A	H	W	G	P	L	V	L	P	P	F	A	L	L	G	-798.446
'010201010101010101010205020301	Y	F	F	G	P	I	V	L	P	P	L	L	F	V	G	-798.444
'040101020104010101010105050101	F	H	F	A	P	L	V	L	P	P	F	L	T	I	G	-798.442
'020101010104010101010602020101	A	H	F	G	P	L	V	L	P	P	Y	A	F	I	G	-798.43
'010101010104010201010102020201	Y	H	F	G	P	L	V	I	P	P	F	A	F	L	G	-798.428
'050101010101030201010102010301	H	H	F	G	P	I	T	I	P	P	F	A	L	V	G	-798.417
'010101010106010201010102020101	Y	H	F	G	P	P	V	I	P	P	F	A	F	I	G	-798.416
'010102010104010101010605070101	Y	H	W	G	P	L	V	L	P	P	Y	L	Y	I	G	-798.413
'010102020107010101010605010101	Y	H	W	A	P	V	V	L	P	P	Y	L	L	I	G	-798.407
'010101020106010101010302070101	Y	H	F	A	P	P	V	L	P	P	M	A	Y	I	G	-798.406
'040103010104010101010602010101	F	H	Y	G	P	L	V	L	P	P	Y	A	L	I	G	-798.399
'020101010101010401010302010201	A	H	F	G	P	I	V	V	P	P	M	A	L	L	G	-798.398
'050201010101020101010102010301	H	F	F	G	P	I	I	L	P	P	F	A	L	V	G	-798.392
'010101010101010201010302030201	Y	H	F	G	P	I	V	I	P	P	M	A	I	L	G	-798.391
'010101010101010101010405010201	Y	H	F	G	P	I	V	L	P	P	T	L	L	L	G	-798.391
'020201010106010101010105010301	A	F	F	G	P	P	V	L	P	P	F	L	L	V	G	-798.391
'010101020106010101010202010101	Y	H	F	A	P	P	V	L	P	P	L	A	L	I	G	-798.387
'090101010101010101010302070301	T	H	F	G	P	I	V	L	P	P	M	A	Y	V	G	-798.384
'040103010104020101010105010101	F	H	Y	G	P	L	I	L	P	P	F	L	L	I	G	-798.381
'040101010101010201010602050101	F	H	F	G	P	I	V	I	P	P	Y	A	T	I	G	-798.381
'020101010102010201010102070101	A	H	F	G	P	F	V	I	P	P	F	A	Y	I	G	-798.377
'040101010104010101010205050101	F	H	F	G	P	L	V	L	P	P	L	L	T	I	G	-798.376
'030101010105010101010202010201	D	H	F	G	P	M	V	L	P	P	L	A	L	L	G	-798.373
'030101010104010201010605010101	D	H	F	G	P	L	V	I	P	P	Y	L	L	I	G	-798.369
'020102020101010101010102070101	A	H	W	A	P	I	V	L	P	P	F	A	Y	I	G	-798.364
'010103010101010101010602030201	Y	H	Y	G	P	I	V	L	P	P	Y	A	I	L	G	-798.363
'010201010107010101010102050301	Y	F	F	G	P	V	V	L	P	P	F	A	T	V	G	-798.359
'040102020101010201010102010101	F	H	W	A	P	I	V	I	P	P	F	A	L	I	G	-798.352
'010103010106010401010605010101	Y	H	Y	G	P	P	V	V	P	P	Y	L	L	I	G	-798.35
'040101010101020201010105010201	F	H	F	G	P	I	I	I	P	P	F	L	L	L	G	-798.349
'050101020106010101010105020101	H	H	F	A	P	P	V	L	P	P	F	L	F	I	G	-798.348
'010101010104010101010102030201	Y	H	F	G	P	L	V	L	P	P	F	A	I	L	G	-798.345
'050101010101010101010202070101	H	H	F	G	P	I	V	L	P	P	L	A	Y	I	G	-798.342
'010101010107020101010502010201	Y	H	F	G	P	V	I	L	P	P	W	A	L	L	G	-798.341
'010101010106010101010502060201	Y	H	F	G	P	P	V	L	P	P	W	A	V	L	G	-798.336
'050101010104010301010105010201	H	H	F	G	P	L	V	M	P	P	F	L	L	L	G	-798.336
'010101010107010101010505010201	Y	H	F	G	P	V	V	L	P	P	W	L	L	L	G	-798.334
'010201010104010101010102020301	Y	F	F	G	P	L	V	L	P	P	F	A	F	V	G	-798.333
'010102010104010101010402010301	Y	H	W	G	P	L	V	L	P	P	T	A	L	V	G	-798.332
'040101020101010101010105020101	F	H	F	A	P	I	V	L	P	P	F	L	F	I	G	-798.331
'040103010102010201010105010101	F	H	Y	G	P	F	V	I	P	P	F	L	L	I	G	-798.328
'040201010101010101010405010301	F	F	F	G	P	I	V	L	P	P	T	L	L	V	G	-798.326
'050101010104010201010105050101	H	H	F	G	P	L	V	I	P	P	F	L	T	I	G	-798.319
'050101010102020101010105010301	H	H	F	G	P	F	I	L	P	P	F	L	L	V	G	-798.319
'040103010101010201010402010101	F	H	Y	G	P	I	V	I	P	P	T	A	L	I	G	-798.316
'010102020107010101010102070101	Y	H	W	A	P	V	V	L	P	P	F	A	Y	I	G	-798.312
'090101010104010101010102060301	T	H	F	G	P	L	V	L	P	P	F	A	V	V	G	-798.312
'010101020106010101010605020101	Y	H	F	A	P	P	V	L	P	P	Y	L	F	I	G	-798.309
'010101010105010101010505020201	Y	H	F	G	P	M	V	L	P	P	W	L	F	L	G	-798.306
'040101010107010101010109070201	F	H	F	G	P	V	V	L	P	P	F	Y	Y	L	G	-798.299
'010101010101010401010202050201	Y	H	F	G	P	I	V	V	P	P	L	A	T	L	G	-798.297
'010103010107010101010105060201	Y	H	Y	G	P	V	V	L	P	P	F	L	V	L	G	-798.297
'020101010105010101010305010301	A	H	F	G	P	M	V	L	P	P	M	L	L	V	G	-798.292
'090101010104010101010402010301	T	H	F	G	P	L	V	L	P	P	T	A	L	V	G	-798.291
'040101020101010401010102070101	F	H	F	A	P	I	V	V	P	P	F	A	Y	I	G	-798.287
'010102020104010101010105020101	Y	H	W	A	P	L	V	L	P	P	F	L	F	I	G	-798.286
'020103010101010101010405010201	A	H	Y	G	P	I	V	L	P	P	T	L	L	L	G	-798.285
'010101020106010201010302010101	Y	H	F	A	P	P	V	I	P	P	M	A	L	I	G	-798.282
'050101020101010401010102010301	H	H	F	A	P	I	V	V	P	P	F	A	L	V	G	-798.278
'050101010106010101010102040301	H	H	F	G	P	P	V	L	P	P	F	A	M	V	G	-798.275
'050101010102010401010205010101	H	H	F	G	P	F	V	V	P	P	L	L	L	I	G	-798.266
'020101010106010201010105010101	A	H	F	G	P	P	V	I	P	P	F	L	L	I	G	-798.264
'050101010101010101010402070301	H	H	F	G	P	I	V	L	P	P	T	A	Y	V	G	-798.261
'030103010106010101010102010101	D	H	Y	G	P	P	V	L	P	P	F	A	L	I	G	-798.259
'010101010106010401010205010101	Y	H	F	G	P	P	V	V	P	P	L	L	L	I	G	-798.259
'020101010106010401010105050101	A	H	F	G	P	P	V	V	P	P	F	L	T	I	G	-798.255
'030101010102010101010102050201	D	H	F	G	P	F	V	L	P	P	F	A	T	L	G	-798.251
'030101010107010101010102040301	D	H	F	G	P	V	V	L	P	P	F	A	M	V	G	-798.25
'010201010101010101010102010201	Y	F	F	G	P	I	V	L	P	P	F	A	L	L	G	-798.248
'040201010101010401010105010201	F	F	F	G	P	I	V	V	P	P	F	L	L	L	G	-798.244
'040101010106010101010505010301	F	H	F	G	P	P	V	L	P	P	W	L	L	V	G	-798.232
'010102010106010201010205010101	Y	H	W	G	P	P	V	I	P	P	L	L	L	I	G	-798.232
'010102010104010101010505010201	Y	H	W	G	P	L	V	L	P	P	W	L	L	L	G	-798.229
'080101010101010401010105050201	S	H	F	G	P	I	V	V	P	P	F	L	T	L	G	-798.228
'010103010107010101010405010201	Y	H	Y	G	P	V	V	L	P	P	T	L	L	L	G	-798.223
'050103010101010401010602010101	H	H	Y	G	P	I	V	V	P	P	Y	A	L	I	G	-798.222
'010102010102010101010102070301	Y	H	W	G	P	F	V	L	P	P	F	A	Y	V	G	-798.219
'020101010101020101010602010201	A	H	F	G	P	I	I	L	P	P	Y	A	L	L	G	-798.211
'070101010102010101010605010301	N	H	F	G	P	F	V	L	P	P	Y	L	L	V	G	-798.211
'050101010101020101010302010301	H	H	F	G	P	I	I	L	P	P	M	A	L	V	G	-798.206
'030103010101010101010105050301	D	H	Y	G	P	I	V	L	P	P	F	L	T	V	G	-798.205
'010101010101030401010105010301	Y	H	F	G	P	I	T	V	P	P	F	L	L	V	G	-798.204
'010103010106010201010102060101	Y	H	Y	G	P	P	V	I	P	P	F	A	V	I	G	-798.203
'040103010101010201010105070101	F	H	Y	G	P	I	V	I	P	P	F	L	Y	I	G	-798.201
'090101010105010101010102070201	T	H	F	G	P	M	V	L	P	P	F	A	Y	L	G	-798.195
'010202010101010101010602070101	Y	F	W	G	P	I	V	L	P	P	Y	A	Y	I	G	-798.189
'020103010107010101010502010101	A	H	Y	G	P	V	V	L	P	P	W	A	L	I	G	-798.188
'030101010106010201010105020101	D	H	F	G	P	P	V	I	P	P	F	L	F	I	G	-798.185
'050102010101010101010305020101	H	H	W	G	P	I	V	L	P	P	M	L	F	I	G	-798.183

## Sheet: FuncLib2 
									FuncLib2
serial_number	21A	113A	202A	206A	211A	255A	259A	265A	total_score
0101010101010101	Y	F	I	L	F	I	L	I	-791.047	wt−TLL
'0304050104020101	H	Y	P	L	Y	A	L	I	-810.7
'0304050101020201	H	Y	P	L	F	A	F	I	-810.654
'0303050101020701	H	W	P	L	F	A	Y	I	-810.558
'0203050101020201	F	W	P	L	F	A	F	I	-810.534
'0204050101020101	F	Y	P	L	F	A	L	I	-810.368
'0203050104020101	F	W	P	L	Y	A	L	I	-810.109
'0203050501020101	F	W	P	V	F	A	L	I	-809.723
'0303050301020101	H	W	P	I	F	A	L	I	-809.61
'0201050501050201	F	F	P	V	F	L	F	I	-809.337
'0303050102020101	H	W	P	L	M	A	L	I	-809.227
'0201050504020101	F	F	P	V	Y	A	L	I	-808.972
'0303050501050101	H	W	P	V	F	L	L	I	-808.968
'0304010104050701	H	Y	I	L	Y	L	Y	I	-808.937
'0303010101050701	H	W	I	L	F	L	Y	I	-808.881
'0203060101050201	F	W	V	L	F	L	F	I	-808.732
'0301050101050702	H	F	P	L	F	L	Y	L	-808.551
'0303040101020201	H	W	L	L	F	A	F	I	-808.435
'0201050102020501	F	F	P	L	M	A	T	I	-808.422
'0202050101050701	F	I	P	L	F	L	Y	I	-808.405
'0201050501020401	F	F	P	V	F	A	S	I	-808.267
'0201050302050101	F	F	P	I	M	L	L	I	-808.236
'0103050104050701	Y	W	P	L	Y	L	Y	I	-808.157
'0203010104020301	F	W	I	L	Y	A	I	I	-808.153
'0201050301020101	F	F	P	I	F	A	L	I	-808.136
'0303010104020101	H	W	I	L	Y	A	L	I	-808.129
'0204010101020701	F	Y	I	L	F	A	Y	I	-808.126
'0203050101050101	F	W	P	L	F	L	L	I	-808.118
'0103050504020101	Y	W	P	V	Y	A	L	I	-808.117
'0103050501050701	Y	W	P	V	F	L	Y	I	-808.033
'0303050101050301	H	W	P	L	F	L	I	I	-808.024
'0204050102050101	F	Y	P	L	M	L	L	I	-807.988
'0203040103050101	F	W	L	L	W	L	L	I	-807.941
'0301050104050501	H	F	P	L	Y	L	T	I	-807.918
'0203010104050701	F	W	I	L	Y	L	Y	I	-807.735
'0204050301050101	F	Y	P	I	F	L	L	I	-807.731
'0303040103020101	H	W	L	L	W	A	L	I	-807.62
'0303060301050101	H	W	V	I	F	L	L	I	-807.605
'0303040101050101	H	W	L	L	F	L	L	I	-807.562
'0203010504020101	F	W	I	V	Y	A	L	I	-807.558
'0303050103050101	H	W	P	L	W	L	L	I	-807.553
'0201050101050401	F	F	P	L	F	L	S	I	-807.546
'0301010304050701	H	F	I	I	Y	L	Y	I	-807.537
'0303010501020701	H	W	I	V	F	A	Y	I	-807.529
'0203010303020101	F	W	I	I	W	A	L	I	-807.511
'0201050101020502	F	F	P	L	F	A	T	L	-807.479
'0201010304050201	F	F	I	I	Y	L	F	I	-807.456
'0303060101020301	H	W	V	L	F	A	I	I	-807.434
'0303010104050201	H	W	I	L	Y	L	F	I	-807.404
'0302040301050101	H	I	L	I	F	L	L	I	-807.382
'0203050101020102	F	W	P	L	F	A	L	L	-807.377
'0304040101050301	H	Y	L	L	F	L	I	I	-807.372
'0304010301050201	H	Y	I	I	F	L	F	I	-807.319
'0203060101020701	F	W	V	L	F	A	Y	I	-807.287
'0301050301050501	H	F	P	I	F	L	T	I	-807.261
'0203060501050101	F	W	V	V	F	L	L	I	-807.259
'0304050101020102	H	Y	P	L	F	A	L	L	-807.247
'0103050104020201	Y	W	P	L	Y	A	F	I	-807.238
'0201040304050101	F	F	L	I	Y	L	L	I	-807.216
'0202050501050101	F	I	P	V	F	L	L	I	-807.155
'0304010102020101	H	Y	I	L	M	A	L	I	-807.093
'0301020301050101	H	F	F	I	F	L	L	I	-807.033
'0201010301050702	F	F	I	I	F	L	Y	L	-807.009
'0203040101020501	F	W	L	L	F	A	T	I	-806.908
'0103040104050201	Y	W	L	L	Y	L	F	I	-806.906
'0203020104050101	F	W	F	L	Y	L	L	I	-806.898
'0203010102050101	F	W	I	L	M	L	L	I	-806.892
'0103050303020101	Y	W	P	I	W	A	L	I	-806.888
'0203010301020201	F	W	I	I	F	A	F	I	-806.805
'0103050501020501	Y	W	P	V	F	A	T	I	-806.801
'0103050101020101	Y	W	P	L	F	A	L	I	-806.759
'0201050104050301	F	F	P	L	Y	L	I	I	-806.678
'0204060101050701	F	Y	V	L	F	L	Y	I	-806.676
'0302010104050101	H	I	I	L	Y	L	L	I	-806.65
'0203040101050601	F	W	L	L	F	L	V	I	-806.64
'0304050401020101	H	Y	P	M	F	A	L	I	-806.629
'0303050101020103	H	W	P	L	F	A	L	V	-806.627
'0201050101050303	F	F	P	L	F	L	I	V	-806.625
'0303060601020101	H	W	V	Y	F	A	L	I	-806.602
'0103050301050201	Y	W	P	I	F	L	F	I	-806.547
'0301050102020103	H	F	P	L	M	A	L	V	-806.498
'0201050101020603	F	F	P	L	F	A	V	V	-806.475
'0303010102020201	H	W	I	L	M	A	F	I	-806.474
'0304020101050201	H	Y	F	L	F	L	F	I	-806.446
'0103050102020701	Y	W	P	L	M	A	Y	I	-806.434
'0104050301020501	Y	Y	P	I	F	A	T	I	-806.429
'0304060301020101	H	Y	V	I	F	A	L	I	-806.425
'0203010501050701	F	W	I	V	F	L	Y	I	-806.417
'0201040601020701	F	F	L	Y	F	A	Y	I	-806.411
'0304060102050101	H	Y	V	L	M	L	L	I	-806.394
'0203040301050101	F	W	L	I	F	L	L	I	-806.381
'0102050101050202	Y	I	P	L	F	L	F	L	-806.38
'0103050103050201	Y	W	P	L	W	L	F	I	-806.377
'0301010602050701	H	F	I	Y	M	L	Y	I	-806.342
'0301040301050701	H	F	L	I	F	L	Y	I	-806.3
'0303010103020701	H	W	I	L	W	A	Y	I	-806.299
'0303010202020101	H	W	I	F	M	A	L	I	-806.276
'0303060101050501	H	W	V	L	F	L	T	I	-806.24
'0201040501020101	F	F	L	V	F	A	L	I	-806.208
'0301040504050101	H	F	L	V	Y	L	L	I	-806.147
'0203040101020103	F	W	L	L	F	A	L	V	-806.141
'0103010602020102	Y	Y	P	L	F	A	T	L	-806.14
'0104050101020502	H	F	L	I	F	A	L	I	-806.134
'0301040301020101	F	F	I	F	F	L	Y	I	-806.125
'0201010201050701	Y	W	I	V	Y	L	Y	I	-806.123
'0103010504050701	F	W	I	L	F	A	S	I	-806.099
'0203010101020401	N	Y	P	V	F	A	L	I	-806.091
'0404050501020101	F	W	I	L	F	L	Y	L	-806.083
'0203010101050702	H	F	I	Y	Y	L	F	I	-806.072
'0301010604050201	F	I	V	L	F	A	L	I	-806.062
'0202060101020101	F	F	I	I	F	L	T	I	-806.059
'0201010301050501	F	W	I	Y	F	A	L	I	-806.011
'0203010601020101	F	F	L	F	Y	A	L	I	-805.995
'0201040204020101	Y	W	V	L	Y	L	T	I	-805.978
'0103060104050501	H	Y	V	L	F	L	V	I	-805.959
'0304060101050601	F	W	I	L	F	L	F	V	-805.946
'0203010101050203	H	W	I	V	W	A	L	I	-805.944
'0303010503020101	F	Y	I	V	M	A	L	I	-805.924
'0204010502020101	H	F	P	V	F	L	I	I	-805.923
'0301050501050301	H	F	P	L	Y	L	L	L	-805.838
'0301050104050102	F	Y	V	L	F	A	V	I	-805.828
'0204060101020601	Y	I	P	I	F	L	L	I	-805.806
'0102050301050101	H	W	I	Y	F	A	F	I	-805.779
'0303010601020201	F	Y	L	V	F	L	L	I	-805.775
'0204040501050101	Y	I	P	L	M	L	F	I	-805.767
'0102050102050201	F	W	I	L	W	A	T	I	-805.746
'0203010103020501	H	Y	I	V	F	A	I	I	-805.736
'0304010501020301	N	W	L	L	F	A	Y	I	-805.73
'0403040101020701	F	F	I	V	F	L	F	L	-805.729
'0201010501050202	H	F	V	V	M	A	L	I	-805.719
'0301060502020101	Y	W	P	I	F	A	V	I	-805.717
'0103050301020601	Y	W	P	L	W	A	T	I	-805.708
'0103050103020501	H	Y	I	V	F	L	Y	I	-805.701
'0304010501050701	H	F	V	F	F	A	Y	I	-805.701
'0301060201020701	H	I	I	Y	W	A	L	I	-805.688
'0302010603020101	F	Y	I	V	F	A	L	V	-805.683
'0204010501020103	H	Y	F	V	F	L	L	I	-805.662
'0304020501050101	H	F	P	L	Y	A	I	I	-805.654
'0301050104020301	F	W	V	F	F	A	L	I	-805.648
'0203060201020101	H	W	I	L	F	A	T	I	-805.627
'0303010101020501	F	F	I	L	W	L	F	I	-805.626
'0201010103050201	H	F	P	V	F	L	L	L	-805.61
'0301050501050102	H	F	P	Y	M	A	L	I	-805.608
'0301050602020101	Y	W	V	I	Y	A	L	I	-805.605
'0103060304020101	F	F	V	L	M	A	L	I	-805.601
'0201060102020101	Y	W	P	L	F	L	T	I	-805.587
'0103050101050501	F	W	I	F	F	A	Y	I	-805.586
'0203010201020701	F	Y	P	L	F	L	L	L	-805.571
'0204050101050102	H	Y	I	L	Y	A	F	I	-805.57
'0304010104020201	H	W	P	L	F	L	L	L	-805.562
'0303050101050102	H	F	V	Y	F	A	T	I	-805.558
'0301060601020501	Y	Y	P	L	Y	A	I	I	-805.545
'0104050104020301	Y	W	P	L	Y	A	L	V	-805.533
'0103050104020103	F	W	I	L	F	A	I	L	-805.53
'0203010101020302	F	F	P	L	F	A	I	I	-805.529
'0201050101020301	N	W	P	L	F	A	I	I	-805.515
'0403050101020301	F	Y	L	L	F	A	F	I	-805.497
'0204040101020201	F	I	L	L	Y	A	L	I	-805.496
'0202040104020101	H	W	G	L	F	L	F	I	-805.491
'0303030101050201	F	I	I	Y	Y	A	L	I	-805.484
'0202010604020101	Y	W	F	V	Y	L	L	I	-805.473
'0103020504050101	H	F	I	F	Y	A	I	I	-805.447
'0301010204020301	F	F	L	V	W	L	L	I	-805.445
'0201040503050101	F	W	I	L	F	A	Y	V	-805.44
'0203010101020703	H	W	I	I	F	A	I	I	-805.435
'0303010301020301	Y	W	L	L	Y	A	L	I	-805.395
'0103040104020101	F	W	V	L	F	L	L	L	-805.392
'0203060101050102	H	Y	G	L	F	A	L	I	-805.389
'0304030101020101	F	Y	F	I	F	A	L	I	-805.361
'0204020301020101	Y	Y	P	L	F	L	Y	I	-805.358
'0104050101050701	F	F	L	V	F	L	T	I	-805.35
'0201040501050501	Y	F	P	I	M	A	T	I	-805.348
'0101050302020501	F	F	L	I	F	A	F	I	-805.346
'0201040301020201	H	I	L	L	F	L	L	V	-805.341
'0302040101050103	F	W	I	L	M	A	Y	I	-805.339
'0203010102020701	H	I	P	Y	F	L	L	I	-805.338
'0302050601050101	F	W	V	L	W	A	L	I	-805.32
'0203060103020101	Y	Y	P	L	Y	L	F	I	-805.317
'0104050104050201	Y	Y	P	L	M	A	L	I	-805.312
'0104050102020101	F	F	I	L	F	A	Y	L	-805.31
'0201010101020702	F	F	P	L	W	A	S	I	-805.29
'0201050103020401	H	F	V	F	F	L	F	I	-805.273
'0301060201050201	Y	Y	P	I	Y	L	L	I	-805.263
'0104050304050101	H	I	V	L	Y	A	L	I	-805.262
'0302060104020101	F	I	I	I	F	A	L	L	-805.23
'0202010301020102	F	Y	I	L	W	L	Y	I	-805.222
'0204010103050701	F	F	P	L	M	L	L	L	-805.22
'0201050102050102	F	I	I	Y	F	A	V	I	-805.204
'0202010601020601	Y	W	I	L	Y	A	Y	I	-805.198
'0103010104020701	F	F	I	Y	F	L	L	I	-805.169
'0201010601050101	H	W	I	I	Y	L	L	I	-805.154
'0303010304050101	H	W	I	V	F	A	L	V	-805.146
'0303010501020103	N	Y	P	L	F	A	T	I	-805.142
'0404050101020501	F	Y	I	I	Y	A	L	I	-805.138
'0204010304020101	H	F	L	L	M	L	T	I	-805.137
'0301040102050501	Y	W	P	I	F	A	L	L	-805.13
'0103050301020102	H	I	I	V	F	L	F	I	-805.128
'0302010501050201	H	I	I	L	W	L	Y	I	-805.127
'0302010103050701	F	I	I	L	M	A	L	L	-805.119
'0202010102020102	F	Y	I	L	M	A	F	I	-805.11
'0204010102020201	F	Y	I	Y	F	L	Y	I	-805.108
'0204010601050701	Y	I	P	L	Y	L	L	V	-805.108
'0102050104050103	F	Y	P	L	F	L	T	I	-805.106
'0204050101050501	N	Y	P	L	W	A	L	I	-805.089
'0404050103020101	Y	Y	I	I	Y	L	Y	I	-805.074
'0104010304050701	Y	Y	L	L	Y	L	Y	I	-805.064
'0104040104050701	Y	F	P	V	Y	A	L	L	-805.06
'0101050504020102	F	F	F	L	Y	L	L	L	-805.053
'0201020104050102	F	F	I	L	Y	L	Y	L	-805.051
'0201010104050702	F	F	V	L	Y	A	L	L	-805.046
'0201060104020102	H	Y	I	I	W	A	L	I	-805.023
'0304010303020101	H	F	F	L	Y	L	Y	I	-805.014
'0301020104050701	H	Y	L	M	F	L	L	I	-805.001
'0304040401050101	F	Y	F	F	F	L	L	I	-805
'0204020201050101	Y	W	P	L	M	A	L	L	-804.997
'0103050102020102	F	I	L	L	F	L	L	I	-804.993
'0202040101050101	H	Y	I	I	F	A	Y	I	-804.992
'0304010301020701	F	F	F	V	F	A	L	L	-804.978
'0201020501020102	Y	I	P	V	Y	L	L	I	-804.973
'0102050504050101	F	Y	I	L	F	L	Y	V	-804.971
'0204010101050703	N	W	P	I	F	L	L	I	-804.965
'0403050301050101	F	F	I	V	Y	L	Y	I	-804.955
'0201010504050701	F	F	I	Y	Y	A	F	I	-804.95
'0201010604020201	Y	F	P	L	W	A	F	L	-804.933
'0101050103020202	H	F	I	Y	Y	A	V	I	-804.921
'0301010604020601	H	F	P	L	M	L	I	I	-804.897
'0301050102050301	Y	W	I	V	F	A	F	I	-804.894
'0103010501020201	H	F	I	I	Y	A	L	L	-804.894
'0301010304020102	F	Y	I	V	F	L	T	I	-804.881
'0204010501050501	F	Y	I	L	F	L	V	I	-804.863
'0204010101050601	H	F	P	L	F	L	V	I	-804.855
'0301050101050601	F	F	I	V	F	L	I	I	-804.839
'0201010501050301	Y	I	P	L	F	A	I	L	-804.835
'0102050101020302	F	Y	I	I	F	A	V	I	-804.828
'0204010301020601	F	I	V	L	Y	L	L	I	-804.816
'0202060104050101	F	I	I	V	W	L	L	I	-804.798
'0202010503050101	F	F	V	L	F	L	L	I	-804.793
'0201060101050101	Y	W	I	L	F	L	Y	V	-804.79
'0103010101050703	H	F	V	I	M	L	L	I	-804.79
'0301060302050101	F	F	P	L	Y	L	L	V	-804.776
'0201050104050103	F	F	I	F	Y	A	T	I	-804.772
'0201010204020501	F	F	V	I	F	A	Y	I	-804.736
'0201060301020701	F	Y	G	V	F	A	L	I	-804.715
'0204030501020101	F	F	V	Y	F	L	Y	I	-804.707
'0201060601050701	H	W	F	V	F	A	L	I	-804.706
'0303020501020101	F	F	V	I	Y	A	L	I	-804.7
'0201060304020101	Y	W	L	L	F	L	I	I	-804.684
'0103040101050301	F	F	P	F	F	A	L	L	-804.656
'0201050201020102	Y	W	L	L	M	A	T	I	-804.649
'0103040102020501	H	I	I	I	W	L	L	I	-804.645
'0302010303050101	Y	Y	P	L	F	A	S	I	-804.643
'0104050101020401	Y	I	P	L	W	A	L	L	-804.633
'0102050103020102	F	Y	L	L	Y	L	L	I	-804.631
'0204040104050101	F	W	F	M	F	L	L	I	-804.627
'0203020401050101	Y	W	L	I	Y	L	L	I	-804.61
'0103040304050101	Y	W	L	L	M	L	Y	I	-804.607
'0103040102050701	F	Y	L	L	M	A	L	I	-804.605
'0204040102020101	F	F	P	L	W	A	L	L	-804.601
'0201050103020102	F	W	I	L	Y	A	L	L	-804.599
'0203010104020102	H	Y	I	F	F	A	T	I	-804.595
'0304010201020501	F	F	P	M	F	L	Y	I	-804.586
'0201050401050701	F	W	I	L	M	A	L	V	-804.586
'0203010102020103	Y	W	I	V	F	L	L	I	-804.574
'0103010501050101	H	F	I	Y	M	A	T	I	-804.573
'0301010602020501	Y	W	P	L	F	A	V	L	-804.572
'0103050101020602	F	F	L	L	F	A	L	L	-804.567
'0201040101020102	H	Y	I	L	W	A	V	I	-804.563
'0304010103020601	H	Y	I	F	Y	A	L	I	-804.551
'0304010204020101	F	W	I	I	F	A	L	V	-804.543
'0203010301020103	H	F	V	L	Y	A	Y	I	-804.542
'0301060104020701	F	F	V	L	W	A	Y	I	-804.541
'0201060103020701	Y	W	L	I	F	A	F	I	-804.539
'0103040301020201	H	Y	I	L	Y	A	L	V	-804.536
'0304010104020103	F	I	I	L	F	L	I	L	-804.534
'0202010101050302	F	F	L	V	F	L	L	V	-804.527
'0201040501050103	H	F	P	F	F	L	L	I	-804.501
'0301050201050101	H	W	F	L	F	L	V	I	-804.49
'0303020101050601	F	Y	V	L	F	A	L	L	-804.489
'0204060101020102	Y	W	V	L	F	L	Y	I	-804.483
'0103060101050701	H	F	F	V	M	L	L	I	-804.47
'0301020502050101	Y	F	P	I	F	A	T	L	-804.469
'0101050301020502	F	Y	I	L	F	A	T	L	-804.468
'0204010101020502	H	W	I	I	F	A	L	L	-804.463
'0303010301020102	H	F	V	V	F	L	L	I	-804.456
'0301060501050101	Y	W	V	L	W	A	Y	I	-804.453
'0103060103020701	F	F	I	L	Y	A	L	I	-804.444
'0201010104020101	H	I	I	Y	F	A	Y	I	-804.441
'0302010601020701	F	Y	I	I	W	L	L	I	-804.434
'0204010303050101	H	F	P	V	F	A	L	V	-804.426
'0301050501020103	Y	F	P	L	Y	A	I	L	-804.415
'0101050104020302	H	F	V	L	M	A	F	I	-804.413
'0301060102020201	F	F	P	F	M	A	L	I	-804.406
'0201050202020101	H	F	I	I	F	L	F	L	-804.404
'0301010301050202	H	F	I	Y	W	A	F	I	-804.393
'0301010603020201	Y	W	V	V	M	A	L	I	-804.389
'0103060502020101	Y	I	P	I	F	A	F	I	-804.388
'0102050301020201	F	I	I	L	F	A	S	L	-804.387
'0202010101020402	H	Y	I	V	Y	L	L	I	-804.386
'0304010504050101	Y	W	P	L	F	A	S	V	-804.383
'0103050101020403	F	F	V	L	F	A	F	L	-804.375
'0201060101020202	Y	Y	P	I	F	L	I	I	-804.366
'0104050301050301	F	W	G	L	M	A	L	I	-804.359
'0203030102020101	F	F	L	F	F	A	V	I	-804.359
'0201040201020601	H	F	P	I	F	A	L	L	-804.354
'0301050301020102	H	Y	P	L	F	L	S	I	-804.354
'0304050101050401	F	F	L	L	Y	L	Y	I	-804.351
'0201040104050701	F	F	V	L	Y	A	T	I	-804.347
'0201060104020501	F	F	I	F	M	A	I	I	-804.33
'0201010202020301	H	F	L	L	Y	A	L	L	-804.322
'0301040104020102	F	W	I	Y	F	L	F	I	-804.32
'0203010601050201	Y	Y	L	I	Y	A	L	I	-804.313
'0104040304020101	H	F	P	V	F	A	F	I	-804.31
'0301050501020201	Y	W	L	L	F	A	F	L	-804.307
'0103040101020202	H	I	F	L	F	L	Y	I	-804.302
'0302020101050701	H	F	F	F	F	L	Y	I	-804.295
'0301020201050701	F	F	I	Y	Y	L	V	I	-804.277
'0201010604050601	F	I	I	I	M	A	L	I	-804.273
'0202010302020101	H	Y	L	L	F	A	S	I	-804.273
'0304040101020401	H	I	V	L	F	A	L	L	-804.269
'0302060101020102	H	F	L	I	F	L	L	L	-804.239
'0301040301050102	Y	W	I	I	F	L	Y	I	-804.234
'0103010301050701	H	I	I	L	Y	A	Y	I	-804.226
'0302010104020701	F	Y	I	Y	F	A	L	L	-804.225
'0204010601020102	H	Y	I	L	F	L	Y	L	-804.213
'0304010101050702	Y	Y	L	L	W	L	L	I	-804.209
'0104040103050101	N	Y	P	L	Y	L	L	I	-804.208
'0404050104050101	F	I	I	I	F	L	Y	I	-804.203
'0202010301050701	Y	Y	P	V	F	L	S	I	-804.189
'0104050501050401	Y	Y	L	I	F	L	Y	I	-804.188
'0104040301050701	Y	W	P	F	F	A	Y	I	-804.181
'0103050201020701	F	I	V	L	F	L	T	I	-804.178
'0202060101050501	H	I	V	L	F	L	L	I	-804.177
'0302060101050101	F	F	L	L	F	L	F	L	-804.171
'0201040101050202	Y	W	V	L	F	A	F	I	-804.167
'0103060101020201	Y	W	I	I	Y	A	V	I	-804.16
'0103010304020601	H	I	I	V	Y	A	L	I	-804.158
'0302010504020101	F	F	V	L	F	L	Y	L	-804.157
'0201060101050702	H	W	I	I	F	L	T	I	-804.148
'0303010301050501	H	F	I	V	F	L	Y	L	-804.138
'0301010501050702	H	W	I	L	F	A	F	L	-804.132
'0303010101020202	F	F	V	Y	W	A	L	I	-804.132
'0201060603020101	H	I	I	L	M	A	T	I	-804.122
'0302010102020501	F	Y	V	L	Y	A	L	I	-804.115
'0204060104020101	H	F	I	Y	F	A	L	I	-804.114
'0301010601020101	H	Y	V	F	F	L	L	I	-804.105
'0304060201050101	H	W	V	L	Y	L	L	I	-804.102
'0303060104050101	F	W	I	I	F	L	I	I	-804.102
'0203010301050301	Y	W	I	L	M	L	Y	L	-804.098
'0103010102050702	H	Y	V	L	F	A	T	I	-804.097
'0304060101020501	Y	W	L	L	W	A	F	I	-804.096
'0103040103020201	F	W	I	F	W	L	L	I	-804.071
'0203010203050101	H	F	L	L	M	A	S	I	-804.068
'0301040102020401	F	F	L	L	W	L	L	L	-804.067
'0201040103050102	F	Y	I	F	F	A	S	I	-804.048
'0204010201020401	Y	F	P	L	Y	A	T	I	-804.037
'0101050104020501	H	I	I	L	F	L	V	I	-804.035
'0302010101050601	Y	W	P	I	M	L	L	I	-804.022
'0103050302050101	F	F	P	M	Y	L	L	I	-804.011
'0201050404050101	Y	W	L	I	F	L	V	I	-804.003
'0103040301050601	H	F	I	L	Y	L	F	V	-804
'0301010104050203	Y	W	P	V	F	L	L	V	-803.998
'0103050501050103	H	F	I	I	F	A	Y	L	-803.996
'0301010301020702	F	W	G	L	F	L	T	I	-803.994
'0203030101050501	Y	Y	V	I	M	A	L	I	-803.99
'0104060302020101	F	F	L	L	M	A	Y	I	-803.989
'0201040102020701	Y	W	V	Y	Y	L	L	I	-803.962
'0103060604050101	F	F	V	F	M	L	L	I	-803.933
'0201060202050101	F	I	I	F	F	A	T	I	-803.924
'0202010201020501	Y	I	P	L	M	A	I	I	-803.914
'0102050102020301	Y	F	L	L	M	L	F	I	-803.912
'0101040102050201	H	I	L	L	F	L	F	I	-803.911
'0302040101050201	H	F	V	L	F	A	L	I	-803.911
'0301060101020101	Y	F	P	L	F	L	L	L	-803.901
'0101050101050102	H	W	L	F	F	A	L	I	-803.894
'0303040201020101	F	F	G	V	F	A	T	I	-803.894
'0201030501020501	H	Y	I	L	F	L	T	I	-803.891
'0304010101050501	F	Y	I	V	F	A	F	I	-803.884
'0204010501020201	F	Y	I	L	F	A	S	V	-803.878
'0204010101020403	H	F	V	L	F	A	Y	L	-803.871
'0301060101020702	H	Y	I	L	F	A	I	V	-803.867
'0304010101020303	Y	F	F	V	Y	A	Y	I	-803.861
'0101020504020701	H	F	P	M	F	L	F	I	-803.859
'0301050401050201	F	Y	I	Y	W	A	L	I	-803.857
'0204010603020101	Y	F	I	I	Y	A	T	L	-803.842
'0101010304020502	F	F	G	I	F	L	L	I	-803.836
'0201030301050101	F	F	F	I	F	A	I	I	-803.834
'0201020301020301	H	F	V	L	W	L	Y	I	-803.818
'0301060103050701	H	F	I	L	Y	L	S	I	-803.813
'0301010104050401	H	F	I	V	M	A	F	I	-803.81
'0301010502020201	N	W	V	L	Y	A	L	I	-803.809
'0403060104020101	Y	W	F	I	F	L	T	I	-803.801
'0103020301050501	H	F	I	I	M	A	V	I	-803.789
'0301010302020601	H	I	L	L	F	A	T	I	-803.787
'0302040101020501	F	F	I	I	M	A	T	I	-803.78
'0201010302020501	Y	F	P	M	F	L	Y	L	-803.772
'0101050401050702	F	F	F	F	F	A	L	I	-803.766
'0201020201020101	N	W	P	L	F	L	F	I	-803.765
'0403050101050201	Y	F	P	V	Y	L	V	I	-803.763
'0101050504050601	Y	Y	I	V	F	A	Y	I	-803.758
'0104010501020701	Y	I	I	L	Y	L	F	I	-803.756
'0102010104050201	Y	W	P	M	F	A	F	I	-803.755
'0103050401020201	Y	I	I	L	Y	A	Y	L	-803.75
'0102010104020702	F	W	G	L	F	A	I	I	-803.75
'0203030101020301	Y	W	I	L	W	L	Y	I	-803.744
'0103010103050701	Y	I	L	V	W	L	L	I	-803.737
'0102040503050101	H	F	I	I	F	L	S	I	-803.736
'0301010301050401	H	W	I	L	W	L	I	I	-803.721
'0303010103050301	F	Y	V	Y	F	L	L	I	-803.718
'0204060601050101	F	F	I	Y	M	A	Y	I	-803.717
'0201010602020701	Y	W	I	L	M	A	L	I	-803.713
'0103010102020101	H	W	G	L	F	A	V	I	-803.707
'0303030101020601	H	I	I	V	M	L	L	I	-803.675
'0302010502050101	F	I	I	L	F	A	F	I	-803.674
'0202010101020201	H	F	L	F	F	A	T	I	-803.67
'0301040201020501	Y	Y	V	I	F	A	F	I	-803.655
'0104060301020201	H	F	I	L	W	A	Y	L	-803.653
'0301010103020702	H	F	L	V	F	L	V	I	-803.651
'0301040501050601	Y	W	V	L	F	A	L	V	-803.649
'0103060101020103	H	I	I	Y	F	L	I	I	-803.647
'0302010601050301	H	F	I	L	F	A	L	L	-803.646
'0301010101020102	H	F	I	I	W	L	F	I	-803.642
'0301010303050201	Y	Y	L	L	F	A	Y	L	-803.64
'0104040101020702	F	F	L	L	M	L	L	I	-803.638
'0201040102050101	H	F	P	I	F	L	L	V	-803.63
'0301050301050103	H	I	I	L	M	L	F	I	-803.624
'0302010102050201	F	F	I	V	F	A	Y	I	-803.62
'0201010501020701	F	F	V	L	Y	L	F	I	-803.614
'0201060104050201	Y	W	L	F	F	L	Y	I	-803.603
'0103040201050701	H	F	I	L	Y	A	I	L	-803.602
'0301010104020302	Y	W	L	L	F	L	T	L	-803.6
'0103040101050502	F	F	I	I	W	L	Y	I	-803.593
'0201010303050701	Y	Y	I	I	Y	A	L	L	-803.589
'0104010304020102	Y	Y	V	L	M	A	Y	I	-803.588
'0104060102020701	F	Y	I	M	F	L	F	I	-803.563
'0204010401050201	H	Y	L	L	F	A	L	V	-803.563
'0304040101020103	Y	W	P	L	M	L	S	I	-803.554
'0103050102050401	F	F	V	I	F	A	L	L	-803.554
'0201060301020102	F	Y	I	Y	F	A	T	I	-803.55
'0204010601020501	F	F	I	L	Y	L	I	V	-803.55
'0201010104050303	H	W	G	L	M	L	L	I	-803.544
'0303030102050101	Y	F	P	V	F	A	Y	L	-803.536
'0101050501020702	Y	W	I	I	W	A	I	I	-803.536
'0103010303020301	H	F	I	L	F	A	F	I	-803.53
'0301010101020201	Y	W	L	L	F	A	Y	V	-803.529
'0103040101020703	F	I	I	L	Y	A	L	V	-803.509
'0202010104020103	Y	Y	P	I	F	L	L	L	-803.502
'0104050301050102	Y	I	L	L	M	A	F	I	-803.497
'0102040102020201	H	F	L	V	W	A	L	I	-803.492
'0301040503020101	N	W	I	I	F	A	Y	I	-803.483
'0403010301020701	Y	W	L	L	W	L	T	I	-803.481
'0103040103050501	Y	F	V	Y	Y	A	Y	I	-803.481
'0101060604020701	H	I	I	F	F	A	L	I	-803.47
'0302010201020101	H	F	P	L	W	L	L	V	-803.469
'0301050103050103	Y	I	F	L	F	L	L	I	-803.458
'0102020101050101	Y	W	V	V	F	A	I	I	-803.456
'0103060501020301	F	I	I	L	W	A	L	I	-803.448
'0202010103020101	H	I	I	I	F	A	F	I	-803.436
'0302010301020201	H	W	I	L	W	A	L	V	-803.415
'0303010103020103	H	Y	L	V	F	A	L	I	-803.413
'0304040501020101	H	Y	L	L	F	L	L	L	-803.411
'0304040101050102	Y	I	V	Y	Y	A	L	I	-803.408
'0102060604020101	F	F	I	L	W	A	F	L	-803.408
'0201010103020202	F	F	L	Y	F	L	F	I	-803.398
'0201040601050201	F	F	I	V	Y	A	V	I	-803.398
'0201010504020601	F	F	I	L	Y	A	T	L	-803.393
'0201010104020502	F	Y	I	L	W	A	I	I	-803.393
'0204010103020301	Y	W	V	F	F	A	T	I	-803.388
'0103060201020501	H	F	I	V	Y	A	Y	I	-803.386
'0301010504020701	H	F	L	L	F	A	Y	I	-803.372
'0301040101020701	Y	W	P	V	W	L	L	I	-803.364
'0103050503050101	N	F	P	I	F	L	L	L	-803.363
'0401050301050102	H	F	P	Y	F	A	V	I	-803.359
'0301050601020601	Y	W	F	V	F	L	I	I	-803.355
'0103020501050301	Y	F	P	V	W	L	L	L	-803.354
'0101050503050102	H	Y	I	I	F	L	L	L	-803.353
'0304010301050102	H	W	I	F	F	L	F	I	-803.348
'0303010201050201	Y	F	P	V	W	L	F	I	-803.344
'0101050503050201	Y	F	P	V	F	L	T	I	-803.344
'0101050501050501	F	W	I	V	F	L	L	V	-803.332
'0203010501050103	H	I	L	L	W	L	L	I	-803.331
'0302040103050101	Y	W	V	L	Y	A	I	I	-803.329
'0103060104020301	Y	F	L	I	F	L	T	L	-803.327
'0101040301050502	F	Y	G	L	W	L	L	I	-803.324
'0204030103050101	Y	W	V	Y	F	A	Y	I	-803.323
'0103060601020701	Y	W	V	L	W	L	L	I	-803.322
'0103060103050101	H	F	V	V	F	A	L	L	-803.319
'0301060501020102	F	F	I	I	F	L	F	V	-803.319
'0201010301050203	N	W	V	L	F	A	T	I	-803.317
'0403060101020501	Y	W	F	I	W	L	L	I	-803.315
'0103020303050101	H	I	I	F	F	L	Y	I	-803.313
'0302010201050701	Y	F	P	V	F	A	S	V	-803.308
'0101050501020403	N	W	P	L	M	L	L	I	-803.295
'0403050102050101	Y	Y	I	L	Y	A	V	I	-803.293
'0104010104020601	Y	I	I	V	Y	A	L	L	-803.292
'0102010504020102	N	W	L	L	Y	L	L	I	-803.291
'0403040104050101	H	W	I	V	F	L	V	I	-803.291
'0303010501050601	F	I	I	L	Y	L	L	L	-803.289
'0202010104050102	H	I	F	I	F	A	L	I	-803.274
'0302020301020101	F	W	I	Y	Y	L	L	I	-803.269
'0203010604050101	F	F	L	M	M	A	L	I	-803.265
'0201040402020101	H	F	L	V	F	A	I	I	-803.262
'0301040501020301	Y	F	V	L	Y	L	Y	L	-803.262
'0101060104050702	Y	W	I	I	F	A	T	I	-803.258
'0103010301020501	Y	W	I	F	M	L	Y	I	-803.258
'0103010202050701	F	F	I	Y	F	A	Y	V	-803.256
'0201010601020703	H	F	P	L	F	A	I	L	-803.247
'0301050101020302	H	Y	I	L	W	L	F	I	-803.227
'0304010103050201	Y	W	I	F	Y	L	L	I	-803.224
'0103010204050101	H	I	I	I	F	L	L	V	-803.221
'0302010301050103	F	W	F	L	F	L	I	I	-803.215
'0203020101050301	H	F	L	L	F	L	T	L	-803.214
'0301040101050502	Y	Y	P	L	F	L	S	L	-803.213
'0104050101050402	H	F	I	L	Y	L	T	L	-803.206
'0301010104050502	Y	Y	P	V	F	A	V	I	-803.204
'0104050501020601	H	F	V	I	F	A	F	I	-803.199
'0301060301020201	Y	Y	F	V	F	A	L	I	-803.194
'0104020501020101	F	W	L	M	F	A	L	I	-803.184
'0203040401020101	Y	F	P	I	F	L	V	L	-803.167
'0101050301050602	Y	W	L	L	F	L	L	V	-803.162
'0103040101050103	H	W	V	L	F	L	L	V	-803.162
'0303060101050103	H	F	F	I	Y	A	L	I	-803.158
'0301020304020101	Y	I	L	V	F	A	F	I	-803.158
'0102040501020201	Y	F	F	V	Y	L	S	I	-803.152
'0101020504050401	Y	Y	I	I	Y	A	I	I	-803.152
'0104010304020301	N	W	I	L	Y	A	S	I	-803.151
'0403010104020401	Y	W	F	V	F	A	Y	I	-803.151
'0103020501020701	Y	Y	L	L	Y	L	L	V	-803.145
'0104040104050103	Y	F	P	I	M	L	Y	I	-803.142
'0101050302050701	Y	W	I	Y	Y	A	L	I	-803.134
'0103010604020101	F	F	V	Y	F	A	L	V	-803.127
'0201060601020103	H	F	V	L	M	L	L	L	-803.126
'0301060102050102	N	W	V	I	F	A	L	I	-803.118
'0403060301020101	F	I	I	L	M	L	Y	I	-803.113
'0202010102050701	Y	W	L	L	Y	L	L	L	-803.111
'0103040104050102	F	I	I	L	Y	A	T	I	-803.11
'0202010104020501	Y	F	P	L	Y	L	V	V	-803.105
'0101050104050603	H	F	P	L	W	I	Y	I	-803.102
'0301050103010701	N	F	P	L	Y	A	L	L	-803.101
'0401050104020102	F	F	F	V	Y	L	L	I	-803.1
'0201020504050101	Y	F	P	I	F	A	Y	I	-803.094
'0101050301020701	Y	Y	I	L	W	A	F	I	-803.088
'0104010103020201	F	F	P	Y	F	L	L	L	-803.082
'0201050601050102	F	F	I	Y	F	A	I	I	-803.075
'0201010601020301	Y	F	I	V	Y	L	F	I	-803.074
'0101010504050201	N	Y	P	L	F	A	L	V	-803.049
'0404050101020103	F	Y	L	L	F	L	L	V	-803.048
'0204040101050103	F	I	I	L	F	L	L	V	-803.041
'0202010101050103	Y	Y	I	L	F	A	L	L	-803.04
'0104010101020102	Y	Y	V	F	F	A	Y	I	-803.036
'0104060201020701	H	F	I	L	Y	A	T	I	-803.026
'0301010104020501	H	F	L	L	F	A	F	L	-803.023
'0301040101020202	Y	W	I	V	F	L	F	V	-803.007
'0103010501050203	Y	W	F	L	Y	L	S	I	-803.007
'0103020104050401	Y	W	F	V	W	A	L	I	-803.006
'0103020503020101	Y	I	V	L	Y	L	Y	I	-803.003
'0102060104050701	Y	F	L	I	F	L	I	I	-803.003
'0101040301050301	Y	Y	P	V	F	A	L	L	-803.001
'0104050501020102	Y	W	V	I	F	L	L	L	-802.999
'0103060301050102	N	F	I	L	M	L	F	I	-802.988
'0401010102050201	F	F	I	I	Y	A	L	V	-802.986
'0201010304020103	H	F	L	L	Y	A	F	I	-802.982
'0301040104020201	N	F	P	L	Y	L	V	I	-802.979
'0401050104050601	Y	I	I	I	F	A	F	L	-802.979
'0102010301020202	Y	F	I	L	Y	L	F	L	-802.975
'0101010104050202	Y	F	V	V	Y	L	I	I	-802.974
'0101060504050301	F	F	I	L	Y	L	T	I	-802.972
'0201010104050501	Y	Y	L	L	W	A	Y	I	-802.97
'0104040103020701	H	F	I	V	W	L	Y	I	-802.966
'0301010503050701	Y	W	P	L	W	L	L	L	-802.963
'0103050103050102	N	W	I	L	M	L	Y	I	-802.962
'0403010102050701	F	F	I	F	F	A	I	L	-802.948
'0201010201020302	H	F	F	V	F	A	Y	I	-802.945
'0301020501020701	F	F	I	L	F	A	T	I	-802.937
'0201010101020501	Y	F	P	Y	F	A	L	I	-802.925
'0101050601020101	Y	I	L	L	M	L	I	I	-802.922
'0102040102050301	H	F	P	I	Y	I	L	I	-802.922
'0301050304010101	Y	W	I	L	F	A	T	V	-802.912
'0103010101020503	H	F	I	V	F	A	T	L	-802.911
'0301010501020502	H	F	I	F	W	A	S	I	-802.911
'0301010203020401	Y	F	P	L	F	A	S	L	-802.899
'0101050101020402	H	Y	I	Y	F	L	L	I	-802.899
'0304010601050101	Y	I	I	I	F	L	Y	L	-802.897
'0102010301050702	Y	I	L	L	F	L	L	L	-802.896
'0102040101050102	H	I	I	L	W	A	I	I	-802.895
'0302010103020301	H	F	V	F	Y	L	L	I	-802.892
'0301060204050101	Y	W	P	L	M	L	L	V	-802.89
'0103050102050103	F	F	I	Y	M	A	L	V	-802.889
'0201010602020103	H	F	L	Y	F	A	S	I	-802.886
'0301040601020401	F	F	I	V	W	A	L	V	-802.882
'0201010503020103	N	W	V	L	F	L	I	I	-802.875
'0403060101050301	H	W	I	L	F	A	S	V	-802.868
'0303010101020403	Y	F	L	I	W	L	Y	I	-802.865
'0101040303050701	H	I	V	L	F	A	F	I	-802.863
'0302060101020201	H	F	F	Y	Y	L	L	I	-802.843
'0301020604050101	F	F	P	L	M	L	F	I	-802.842
'0201050102050201	F	W	I	L	W	L	S	I	-802.841
'0203010103050401	Y	W	P	L	F	L	I	V	-802.836
'0103050101050303	F	I	I	F	F	L	F	I	-802.836
'0202010201050201	F	F	I	I	Y	L	L	L	-802.833
'0201010304050102	Y	W	V	V	F	L	F	I	-802.83
'0103060501050201	F	W	I	L	W	L	L	V	-802.825
'0203010103050103	Y	Y	P	L	F	L	V	V	-802.822
'0104050101050603	Y	W	I	I	F	A	I	L	-802.819
'0103010301020302	N	W	I	L	F	A	F	I	-802.816
'0403010101020201	Y	W	V	L	W	A	L	L	-802.814
'0103060103020102	Y	F	F	V	F	L	L	V	-802.808
'0101020501050103	F	F	I	V	M	A	L	L	-802.807
'0201010502020102	H	F	I	F	M	A	Y	I	-802.804
'0301010202020701	H	F	I	V	W	L	L	L	-802.801
'0301010503050102	N	W	I	V	F	A	L	I	-802.786
'0403010501020101	F	F	I	L	W	L	T	V	-802.786
'0201010103050503	H	W	I	L	M	L	V	I	-802.785
'0303010102050601	Y	I	V	L	F	L	I	L	-802.785
'0102060101050302	Y	W	I	Y	M	L	F	I	-802.783
'0103010602050201	Y	F	I	L	M	A	Y	L	-802.759
'0101010102020702	H	Y	P	L	Y	I	Y	I	-802.757
'0304050104010701	Y	W	L	L	M	A	L	V	-802.752
'0103040102020103	H	I	I	L	F	L	F	L	-802.746
'0302010101050202	N	W	I	I	Y	A	L	I	-802.727
'0403010304020101	Y	F	I	V	W	L	Y	L	-802.725
'0101010503050702	N	W	I	L	W	A	I	I	-802.719
'0403010103020301	Y	W	I	L	Y	L	L	V	-802.713
'0103010104050103	Y	W	I	Y	F	A	I	I	-802.711
'0103010601020301	H	W	I	L	F	L	I	V	-802.694
'0303010101050303	Y	F	P	M	F	A	F	L	-802.691
'0101050401020202	F	I	I	V	F	A	L	I	-802.684
'0202010501020101	N	Y	F	I	F	L	L	I	-802.683
'0404020301050101	Y	W	I	F	Y	A	I	I	-802.682
'0103010204020301	Y	W	P	M	Y	L	L	I	-802.682
'0103050404050101	H	Y	V	L	W	A	L	I	-802.668
'0304060103020101	Y	I	V	L	F	A	Y	L	-802.665
'0102060101020702	F	F	V	Y	Y	L	L	I	-802.661
'0201060604050101	H	W	P	L	Y	T	L	I	-802.656
'0303050104070101	F	I	P	V	F	I	F	I	-802.652
'0202050501010201	Y	W	I	V	M	A	Y	I	-802.648
'0103010502020701	F	F	I	I	Y	A	Y	I	-802.646
'0201010304020701	F	I	F	L	F	L	L	L	-802.644
'0202020101050102	Y	F	L	I	Y	L	L	L	-802.638
'0101040304050102	H	F	I	L	F	L	L	V	-802.632
'0301010101050103	H	F	L	L	F	L	Y	V	-802.631
'0301040101050703	H	F	I	F	M	L	I	I	-802.622
'0301010202050301	Y	Y	L	L	F	A	T	I	-802.615
'0104040101020501	Y	F	L	V	W	L	T	I	-802.608
'0101040503050501	F	Y	I	L	Y	L	F	I	-802.608
'0204010104050201	Y	Y	P	F	Y	A	L	I	-802.599
'0104050204020101	F	I	L	L	F	A	Y	I	-802.599
'0202040101020701	H	W	P	V	F	I	Y	I	-802.594
'0303050501010701	N	I	P	L	F	A	L	L	-802.593
'0402050101020102	H	F	I	V	Y	L	I	I	-802.586
'0301010504050301	F	F	I	I	W	A	L	L	-802.583
'0201010303020102	N	W	I	L	Y	A	L	V	-802.579
'0403010104020103	Y	Y	I	I	M	A	Y	I	-802.576
'0104010302020701	F	I	V	F	F	L	L	I	-802.57
'0202060201050101	Y	F	L	L	F	A	V	L	-802.569
'0101040101020602	Y	F	I	I	W	L	L	I	-802.566
'0101010303050101	Y	I	I	I	W	L	F	I	-802.561
'0102010303050201	H	F	V	Y	W	L	L	I	-802.561
'0301060603050101	N	F	P	V	W	A	L	I	-802.56
'0401050503020101	F	I	F	I	F	L	L	I	-802.56
'0202020301050101	Y	Y	P	L	F	A	F	V	-802.554
'0104050101020203	F	F	I	V	M	L	L	I	-802.545
'0201010502050101	H	I	I	L	W	A	L	L	-802.542
'0302010103020102	Y	W	I	I	F	A	F	V	-802.542
'0103010301020203	Y	W	V	L	M	L	I	I	-802.534
'0103060102050301	Y	Y	L	L	F	L	V	I	-802.532
'0104040101050601	H	F	I	I	F	A	T	I	-802.532
'0301010301020501	Y	F	P	L	Y	L	T	L	-802.53
'0101050104050502	F	I	I	Y	F	L	T	I	-802.52
'0202010601050501	Y	F	I	L	W	A	T	L	-802.516
'0101010103020502	F	F	P	L	Y	A	V	I	-802.515
'0201050104020601	F	F	L	I	F	L	S	I	-802.511
'0201040301050401	F	W	P	I	F	I	Y	I	-802.509
'0203050301010701	H	I	I	M	M	A	L	I	-802.506
'0302010402020101	H	W	P	L	F	T	F	I	-802.505
'0303050101070201	F	F	V	L	F	A	S	I	-802.504
'0201060101020401	Y	Y	V	L	Y	A	T	I	-802.494
'0104060104020501	F	F	L	L	W	A	F	I	-802.493
'0201040103020201	N	W	P	Y	F	A	L	I	-802.492
'0403050601020101	Y	Y	I	I	F	A	L	I	-802.491
'0104010301020101	F	Y	I	L	Y	L	L	V	-802.49
'0204010104050103	H	I	V	V	F	A	L	I	-802.49
'0302060501020101	Y	F	I	I	W	L	F	L	-802.488
'0101010303050202	Y	W	L	M	F	L	L	I	-802.485
'0103040401050101	Y	F	I	F	M	A	L	I	-802.481
'0101010202020101	Y	W	P	Y	M	A	L	I	-802.479
'0103050602020101	Y	W	V	L	F	L	T	V	-802.473
'0103060101050503	F	I	L	I	F	A	L	I	-802.472
'0202040301020101	Y	W	I	F	W	A	L	I	-802.47
'0103010203020101	N	I	I	L	Y	L	Y	I	-802.463
'0402010104050701	Y	W	F	I	F	A	I	I	-802.457
'0103020301020301	F	Y	I	L	W	L	L	L	-802.455
'0204010103050102	Y	I	F	F	F	L	Y	I	-802.453
'0102020201050701	F	W	I	M	F	A	I	I	-802.453
'0203010401020301	Y	I	G	L	M	L	Y	I	-802.446
'0102030102050701	N	I	I	I	Y	L	L	I	-802.442
'0402010304050101	Y	Y	I	V	F	A	V	L	-802.436
'0104010501020602	Y	Y	V	V	Y	A	L	I	-802.436
'0104060504020101	Y	Y	F	I	F	A	Y	I	-802.432
'0104020301020701	H	F	V	F	W	A	L	I	-802.43
'0301060203020101	F	F	I	V	W	A	F	I	-802.415
'0201010503020201	Y	W	I	V	Y	A	T	I	-802.404
'0103010504020501	F	F	V	V	F	A	F	I	-802.401
'0201060501020201	H	W	I	F	F	A	V	I	-802.385
'0303010201020601	N	Y	I	I	F	A	F	I	-802.381
'0404010301020201	Y	F	I	L	F	L	Y	L	-802.376
'0101010101050702	H	W	I	L	M	L	L	V	-802.375
'0303010102050103	Y	W	I	I	Y	L	F	I	-802.373
'0103010304050201	F	W	L	L	F	Y	Y	I	-802.371
'0203040101090701	Y	W	I	L	M	A	Y	V	-802.37
'0103010102020703	Y	I	V	F	M	A	L	I	-802.367
'0102060202020101	F	F	L	F	F	L	L	L	-802.364
'0201040201050102	H	F	I	Y	F	A	F	L	-802.364
'0301010601020202	N	Y	I	L	Y	A	I	I	-802.363
'0404010104020301	F	W	G	L	F	L	L	V	-802.36
'0203030101050103	Y	W	I	L	W	L	F	L	-802.355
'0103010103050202	H	F	I	V	M	L	L	V	-802.354
'0301010502050103	Y	W	L	V	F	L	T	I	-802.351
'0103040501050501	Y	W	L	V	M	L	L	I	-802.345
'0103040502050101	F	F	I	V	W	L	S	I	-802.344
'0201010503050401	H	Y	I	F	W	L	L	I	-802.343
'0304010203050101	N	F	V	V	F	A	T	I	-802.343
'0401060501020501	Y	Y	L	V	F	L	F	I	-802.34
'0104040501050201	F	F	P	M	F	A	L	V	-802.338
'0201050401020103	Y	W	P	L	F	L	Y	L	-802.336
'0103050101050702	Y	W	I	L	Y	A	S	V	-802.328
'0103010104020403	N	Y	I	V	F	L	F	I	-802.323
'0404010501050201	H	Y	I	L	Y	L	L	L	-802.316
'0304010104050102	H	F	I	Y	W	A	L	V	-802.302
'0301010603020103	Y	F	L	I	F	L	F	V	-802.294
'0101040301050203	Y	I	P	L	M	L	L	L	-802.291
'0102050102050102	F	F	P	L	W	L	Y	I	-802.289
'0201050103050701	Y	W	I	L	F	L	F	I	-802.288
'0103010101050201	F	F	P	Y	F	L	I	I	-802.286
'0201050601050301	F	F	I	L	F	L	T	L	-802.284
'0201010101050502	Y	W	G	L	F	A	Y	I	-802.275
'0103030101020701	Y	F	P	V	W	A	Y	I	-802.271
'0101050503020701	H	F	P	L	W	A	L	I	-802.267
'0301050103020101	H	F	I	L	M	L	F	L	-802.266
'0301010102050202	H	F	F	L	M	L	L	V	-802.258
'0301020102050103	F	F	I	F	W	L	T	I	-802.251
'0201010203050501	Y	Y	V	L	F	L	T	I	-802.249
'0104060101050501	Y	W	G	V	F	A	L	I	-802.249
'0103030501020101	F	F	V	L	W	L	T	I	-802.242
'0201060103050501	Y	F	I	V	Y	A	V	L	-802.229
'0101010504020602	Y	F	V	I	F	A	V	L	-802.226
'0101060301020602	Y	F	P	I	M	L	L	L	-802.221
'0101050302050102	F	F	V	L	F	L	T	V	-802.213
'0201060101050503	Y	I	V	Y	F	L	F	I	-802.198
'0102060601050201	Y	F	I	L	Y	L	Y	I	-802.197
'0101010104050701	H	F	L	L	W	L	F	I	-802.194
'0301040103050201	Y	W	I	V	M	L	T	I	-802.193
'0103010502050501	F	F	F	I	F	L	L	V	-802.192
'0201020301050103	Y	I	I	V	M	A	L	I	-802.192
'0102010502020101	F	F	L	L	Y	A	I	I	-802.188
'0201040104020301	N	W	L	V	F	L	L	I	-802.187
'0403040501050101	Y	W	P	Y	F	A	S	I	-802.183
'0103050601020401	Y	F	L	I	M	L	T	I	-802.182
'0101040302050501	Y	Y	G	I	F	L	F	I	-802.178
'0104030301050201	Y	F	P	I	F	L	I	V	-802.175
'0101050301050303	Y	I	P	V	F	A	I	I	-802.162
'0102050501020301	H	W	G	M	F	L	L	I	-802.156
'0303030401050101	Y	W	I	L	W	A	I	V	-802.152
'0103010103020303	H	F	I	Y	F	L	Y	V	-802.146
'0301010601050703	Y	W	I	L	Y	A	T	L	-802.136
'0103010104020502	Y	Y	F	V	M	L	L	I	-802.133
'0104020502050101	H	F	I	F	F	A	T	V	-802.131
'0301010201020503	Y	I	P	L	W	A	F	I	-802.129
'0102050103020201	F	Y	L	Y	F	A	L	I	-802.126
'0204040601020101	Y	W	I	I	M	A	L	V	-802.126
'0103010302020103	Y	Y	I	V	W	A	I	I	-802.123
'0104010503020301	Y	Y	V	L	Y	A	L	L	-802.123
'0104060104020102	H	Y	I	F	F	A	L	V	-802.122
'0304010201020103	H	F	F	M	F	A	L	I	-802.117
'0301020401020101	F	Y	I	M	Y	L	L	I	-802.112
'0204010404050101	F	Y	I	I	F	L	S	I	-802.104
'0204010301050401	H	W	P	L	F	Y	L	I	-802.101
'0303050101090101	N	F	P	I	M	A	L	I	-802.099
'0401050302020101	N	Y	V	V	F	L	L	I	-802.094
'0404060501050101	H	F	P	I	F	A	I	I	-802.083
'0301050301020301	Y	I	V	Y	F	A	S	I	-802.082
'0102060601020401	Y	F	L	V	Y	L	L	V	-802.081
'0101040504050103	N	W	L	L	F	L	T	I	-802.08
'0403040101050501	H	F	I	F	Y	A	L	V	-802.075
'0301010204020103	N	F	P	L	Y	A	F	I	-802.06
'0401050104020201	Y	I	L	L	F	A	S	L	-802.05
'0102040101020402	Y	F	V	F	Y	A	L	I	-802.05
'0101060204020101	N	W	V	Y	F	L	L	I	-802.048
'0403060601050101	F	I	I	L	M	A	S	I	-802.044
'0202010102020401	H	F	F	F	M	A	L	I	-802.043
'0301020202020101	H	F	P	L	F	L	T	V	-802.033
'0301050101050503	N	F	L	I	F	L	F	I	-802.028
'0401040301050201	N	F	V	F	F	A	F	I	-802.026
'0401060201020201	F	Y	L	L	F	L	S	I	-802.005
'0204040101050401	F	F	I	L	Y	A	Y	V	-801.993
'0201010104020703	H	F	L	L	F	L	S	I	-801.992
'0301040101050401	Y	Y	V	L	Y	L	V	I	-801.99
'0104060104050601	Y	F	I	I	F	L	V	I	-801.987
'0101010301050601	Y	F	V	F	M	L	I	I	-801.987
'0101060202050301	N	I	P	L	F	A	S	I	-801.986
'0402050101020401	H	F	I	V	F	A	Y	V	-801.982
'0301010501020703	H	F	P	L	W	L	S	I	-801.977
'0301050103050401	Y	W	I	L	Y	L	I	I	-801.974
'0103010104050301	F	I	I	M	F	L	L	I	-801.972
'0202010401050101	H	W	I	M	W	L	L	I	-801.97
'0303010403050101	H	Y	F	L	F	A	V	I	-801.968
'0304020101020601	H	F	L	Y	Y	A	L	I	-801.968
'0301040604020101	F	F	L	M	F	L	L	I	-801.963
'0201040401050101	Y	I	P	L	Y	L	S	I	-801.962
'0102050104050401	F	F	F	L	M	L	S	I	-801.96
'0201020102050401	F	I	P	F	F	A	L	I	-801.947
'0202050201020101	F	F	V	F	F	L	V	I	-801.941
'0201060201050601	Y	Y	L	L	M	A	L	L	-801.941
'0104040102020102	Y	Y	F	F	Y	L	L	I	-801.939
'0104020204050101	Y	I	V	V	F	L	L	L	-801.938
'0102060501050102	Y	Y	I	F	F	A	Y	L	-801.935
'0104010201020702	Y	W	I	L	F	A	V	I	-801.932
'0103010101020601	F	I	I	L	Y	L	I	I	-801.928
'0202010104050301	H	W	L	L	F	F	Y	I	-801.928
'0303040101040701	F	F	V	I	F	L	F	I	-801.927
'0201060301050201	H	W	I	M	F	A	S	I	-801.926
'0303010401020401	F	Y	P	I	Y	I	L	I	-801.926
'0204050304010101	H	W	I	L	M	Y	Y	I	-801.922
'0303010102090701	F	F	I	V	F	L	Y	V	-801.911
'0201010501050703	F	Y	P	V	F	I	Y	I	-801.91
'0204050501010701	Y	W	F	V	F	L	L	L	-801.907
'0103020501050102	F	F	L	I	W	A	L	I	-801.907
'0201040303020101	Y	F	P	I	Y	L	S	I	-801.898
'0101050304050401	Y	F	V	V	F	L	F	L	-801.895
'0101060501050202	N	Y	I	L	F	A	F	L	-801.883
'0404010101020202	H	F	I	Y	F	L	T	I	-801.876
'0301010601050501	F	I	I	I	F	A	I	I	-801.872
'0202010301020301	Y	F	V	L	F	A	T	L	-801.871
'0101060101020502	Y	W	I	Y	F	A	Y	V	-801.869
'0103010601020703	Y	Y	I	I	F	L	F	L	-801.866
'0104010301050202	Y	F	V	Y	F	L	L	I	-801.866
'0101060601050101	Y	F	P	L	M	L	F	L	-801.865
'0101050102050202	F	I	I	Y	M	L	L	I	-801.865
'0202010602050101	Y	F	P	L	W	L	F	V	-801.865
'0101050103050203	Y	F	L	V	F	L	S	I	-801.86
'0101040501050401	Y	I	P	F	F	A	L	L	-801.856
'0102050201020102	H	Y	I	L	F	A	S	L	-801.853
'0304010101020402	Y	I	P	I	M	A	L	I	-801.85
'0102050302020101	Y	F	V	I	M	A	Y	I	-801.849
'0101060302020701	H	F	G	I	F	L	V	I	-801.845
'0301030301050601	Y	W	I	Y	W	A	F	I	-801.843
'0103010603020201	Y	F	V	I	Y	A	T	I	-801.842
'0101060304020501	Y	Y	I	V	F	L	Y	V	-801.831
'0104010501050703	Y	F	F	L	F	L	T	I	-801.813
'0101020101050501	Y	I	V	I	W	A	L	I	-801.811
'0102060303020101	H	I	F	F	F	L	L	I	-801.808
'0302020201050101	H	F	L	L	Y	L	I	I	-801.805
'0301040104050301	Y	F	V	Y	M	A	I	I	-801.802
'0101060602020301	Y	I	I	L	F	L	F	V	-801.799
'0102010101050203	H	I	I	Y	F	A	L	L	-801.799
'0302010601020102	F	F	L	L	Y	A	L	V	-801.796
'0201040104020103	H	I	I	L	F	A	S	I	-801.793
'0302010101020401	Y	F	P	L	W	L	Y	L	-801.786
'0101050103050702	H	F	I	I	Y	A	F	I	-801.782
'0301010304020201	Y	I	L	I	F	A	S	I	-801.776
'0102040301020401	H	Y	I	I	M	L	L	I	-801.77
'0304010302050101	H	F	I	V	M	L	V	I	-801.762
'0301010502050601	H	Y	I	Y	F	A	V	I	-801.761
'0304010601020601	Y	Y	F	I	F	L	V	I	-801.761
'0104020301050601	Y	Y	I	L	M	A	T	L	-801.761
'0104010102020502	N	W	I	Y	F	L	Y	I	-801.754
'0403010601050701	Y	W	P	M	F	A	L	V	-801.747
'0103050401020103	H	F	I	F	M	A	L	L	-801.746
'0301010202020102	Y	W	L	M	F	A	T	I	-801.745
'0103040401020501	N	F	F	L	F	L	Y	I	-801.744
'0401020101050701	H	W	P	L	M	I	Y	I	-801.742
'0303050102010701	H	F	V	F	F	A	L	V	-801.74
'0301060201020103	F	I	F	L	F	L	F	I	-801.74
'0202020101050201	F	W	I	V	F	A	L	L	-801.738
'0203010501020102	F	F	I	F	F	A	V	V	-801.737
'0201010201020603	H	I	P	V	F	M	L	I	-801.729
'0302050501060101	H	F	I	L	W	L	V	I	-801.725
'0301010103050601	Y	W	I	Y	F	L	Y	L	-801.721
'0103010601050702	Y	F	P	L	M	L	Y	V	-801.721
'0101050102050703	N	Y	P	L	F	L	I	I	-801.72
'0404050101050301	Y	W	L	L	F	A	S	I	-801.719
'0103040101020401	H	F	L	M	W	L	L	I	-801.719
'0301040403050101	N	I	I	Y	F	A	F	I	-801.716
'0402010601020201	Y	W	I	I	W	A	L	L	-801.713
'0103010303020102	Y	W	L	M	W	A	L	I	-801.711
'0103040403020101	N	F	L	V	Y	A	L	I	-801.708
'0401040504020101	Y	Y	V	V	F	A	L	V	-801.708
'0104060501020103	H	F	G	L	F	L	F	L	-801.704
'0301030101050202	Y	F	V	L	Y	L	L	I	-801.704
'0101060104050101	Y	F	I	L	F	A	F	L	-801.7
'0101010101020202	Y	Y	P	L	Y	L	L	L	-801.699
'0104050104050102	N	W	G	L	F	L	Y	I	-801.693
'0403030101050701	Y	Y	P	F	M	L	L	I	-801.692
'0104050202050101	H	Y	I	V	F	A	L	L	-801.678
'0304010501020102	F	Y	P	L	F	F	Y	I	-801.678
'0204050101040701	F	W	P	L	M	T	L	I	-801.67
'0203050102070101	F	F	L	L	F	L	I	I	-801.67
'0201040101050301	Y	Y	P	M	F	L	T	I	-801.667
'0104050401050501	F	F	I	F	F	A	F	I	-801.667
'0201010201020201	Y	I	I	L	W	A	F	L	-801.666
'0102010103020202	Y	Y	P	F	F	A	F	I	-801.665
'0104050201020201	Y	I	P	L	F	A	Y	V	-801.664
'0102050101020703	Y	I	V	I	F	A	L	L	-801.658
'0102060301020102	Y	F	L	L	M	L	Y	L	-801.655
'0101040102050702	Y	I	I	F	F	A	Y	I	-801.648
'0102010201020701	Y	I	I	I	Y	A	Y	I	-801.636
'0102010304020701	Y	I	F	V	F	L	F	I	-801.635
'0102020501050201	F	Y	I	V	F	Y	Y	I	-801.634
'0204010501090701	Y	W	V	I	F	L	S	I	-801.633
'0103060301050401	Y	I	V	L	W	L	L	L	-801.633
'0102060103050102	H	Y	I	L	M	L	I	I	-801.63
'0304010102050301	F	F	F	Y	M	L	L	I	-801.63
'0201020602050101	Y	F	P	V	M	A	V	I	-801.629
'0101050502020601	F	W	V	I	F	T	L	I	-801.627
'0203060301070101	N	W	I	L	F	A	Y	L	-801.625
'0403010101020702	Y	Y	P	L	W	L	T	I	-801.624
'0104050103050501	Y	W	F	L	F	L	F	L	-801.611
'0103020101050202	F	I	F	Y	F	A	L	I	-801.602
'0202020601020101	Y	Y	I	V	M	A	F	I	-801.597
'0104010502020201	F	F	V	L	F	A	Y	V	-801.596
'0201060101020703	Y	F	V	L	F	A	Y	I	-801.595
'0101060101020701	N	Y	L	L	Y	A	L	I	-801.593
'0404040104020101	F	I	P	L	F	A	V	I	-801.586
'0202050101020601	Y	F	F	I	F	L	L	L	-801.576
'0101020301050102	Y	W	P	Y	F	L	L	I	-801.574
'0103050601050101	F	F	I	F	F	L	L	V	-801.569
'0201010201050103	N	W	I	Y	M	A	L	I	-801.568
'0403010602020101	N	W	I	L	M	A	V	I	-801.552
'0403010102020601	H	F	I	I	W	A	Y	I	-801.551
'0301010303020701	Y	F	V	F	Y	L	L	L	-801.543
'0101060204050102	Y	W	I	L	W	A	Y	L	-801.541
'0103010103020702	Y	W	I	L	W	A	S	I	-801.54
'0103010103020401	Y	F	L	L	F	L	S	L	-801.538
'0101040101050402	N	F	I	L	F	A	Y	I	-801.528
'0401010101020701	Y	W	I	Y	W	A	L	V	-801.522
'0103010603020103	Y	I	I	L	M	A	I	L	-801.519
'0102010102020302	F	I	P	L	W	L	L	I	-801.519
'0202050103050101	Y	F	V	L	Y	A	F	I	-801.516
'0101060104020201	Y	Y	L	L	Y	A	S	I	-801.515
'0104040104020401	H	Y	P	V	W	I	L	I	-801.505
'0304050503010101	H	F	P	V	M	Y	L	I	-801.502
'0301050502090101	Y	F	V	Y	M	L	V	I	-801.501
'0101060602050601	N	F	L	L	F	A	T	L	-801.496
'0401040101020502	N	F	V	V	F	L	Y	I	-801.492
'0401060501050701	H	W	I	L	W	L	L	L	-801.485
'0303010103050102	F	F	V	V	F	L	S	I	-801.477
'0201060501050401	H	F	I	L	M	L	L	I	-801.474
'0301010102050101	Y	W	I	I	M	A	F	I	-801.473
'0103010302020201	F	W	P	L	F	M	Y	I	-801.473
'0203050101060701	Y	W	I	L	W	L	T	V	-801.471
'0103010103050503	H	F	V	Y	F	L	S	I	-801.461
'0301060601050401	H	F	G	L	M	A	L	L	-801.459
'0301030102020102	Y	F	I	V	Y	L	L	L	-801.452
'0101010504050102	Y	Y	L	L	F	L	T	V	-801.449
'0104040101050503	H	F	P	L	M	Y	Y	I	-801.446
'0301050102090701	F	F	P	V	W	Y	L	I	-801.446
'0201050503090101	Y	F	I	L	M	A	T	I	-801.444
'0101010102020501	H	F	F	F	F	A	V	I	-801.442
'0301020201020601	Y	I	I	V	F	L	Y	I	-801.442
'0102010501050701	F	F	I	I	F	A	V	L	-801.441
'0201010301020602	Y	Y	I	F	M	A	I	I	-801.44
'0104010202020301	H	W	L	L	F	A	L	L	-801.44
'0303040101020102	Y	Y	I	F	F	L	Y	I	-801.43
'0104010201050701	H	F	F	Y	F	A	F	I	-801.425
'0301020601020201	F	F	I	Y	Y	A	L	L	-801.419
'0201010604020102	H	Y	I	L	F	L	F	V	-801.416
'0304010101050203	N	F	L	L	W	A	T	I	-801.415
'0401040103020501	Y	I	L	L	Y	L	L	I	-801.415
'0102040104050101	H	F	I	I	F	L	V	V	-801.412
'0301010301050603	Y	W	F	V	F	A	L	V	-801.409
'0103020501020103	Y	Y	V	V	W	L	L	I	-801.408
'0104060503050101	Y	F	L	V	F	A	T	L	-801.404
'0101040501020502	F	F	F	V	F	L	Y	I	-801.401
'0201020501050701	N	F	I	I	F	L	Y	I	-801.4
'0401010301050701	Y	Y	L	V	F	A	I	I	-801.4
'0104040501020301	F	F	P	F	F	A	Y	I	-801.397
'0201050201020701	N	F	P	V	F	L	L	V	-801.389
'0401050501050103	H	W	I	L	M	A	L	L	-801.388
'0303010102020102	Y	Y	I	V	Y	A	L	V	-801.382
'0104010504020103	N	Y	I	V	W	A	L	I	-801.379
'0404010503020101	Y	Y	I	Y	M	L	Y	I	-801.378
'0104010602050701	F	Y	I	L	Y	A	S	I	-801.378
'0204010104020401	Y	I	I	L	Y	A	L	I	-801.377
'0102010104020101	H	W	P	L	Y	I	T	I	-801.375
'0303050104010501	Y	F	L	L	Y	A	F	L	-801.375
'0101040104020202	H	F	V	L	Y	A	L	V	-801.367
'0301060104020103	Y	I	I	V	M	L	I	I	-801.361
'0102010502050301	Y	F	P	Y	W	L	Y	I	-801.355
'0101050603050701	Y	W	V	Y	W	A	L	I	-801.353
'0103060603020101	F	Y	F	L	F	A	I	I	-801.35
'0204020101020301	F	F	I	L	M	A	I	L	-801.346
'0201010102020302	Y	F	P	L	M	A	T	L	-801.342
'0101050102020502	H	F	V	L	F	Y	Y	I	-801.341
'0301060101090701	H	F	V	L	M	L	V	I	-801.339
'0301060102050601	F	F	I	F	F	L	V	L	-801.334
'0201010201050602	Y	Y	I	V	Y	L	I	I	-801.333
'0104010504050301	H	Y	P	L	W	Y	L	I	-801.331
'0304050103090101	F	Y	I	L	W	A	L	V	-801.327
'0204010103020103	Y	Y	V	L	M	L	F	I	-801.326
'0104060102050201	Y	F	V	F	Y	L	V	I	-801.324
'0101060204050601	H	F	I	L	M	A	I	I	-801.315
'0301010102020301	Y	W	I	Y	M	A	L	L	-801.312

## Sheet: Cartesian_ddg
									Cartesian_ddg
serial_number	21A	113A	202A	206A	211A	255A	259A	265A	ΔΔG
0101010101010101	Y	F	I	L	F	I	L	I	0	wt−TLL
'0304050104020101	H	Y	P	L	Y	A	L	I	-0.31	M01
'0304050101020201	H	Y	P	L	F	A	F	I	-1.12	M02
'0303050101020701	H	W	P	L	F	A	Y	I	-3.33	M03
'0203050101020201	F	W	P	L	F	A	F	I	-8.59	M04
'0204050101020101	F	Y	P	L	F	A	L	I	-6.33	M05
'0203050104020101	F	W	P	L	Y	A	L	I	-7.65	M06
'0203050501020101	F	W	P	V	F	A	L	I	-7.4	M07
'0303050301020101	H	W	P	I	F	A	L	I	-1.3	M08
'0201050501050201	F	F	P	V	F	L	F	I	-8.78	M09
'0303050102020101	H	W	P	L	M	A	L	I	5.32
'0201050504020101	F	F	P	V	Y	A	L	I	-7.14	M10
'0303050501050101	H	W	P	V	F	L	L	I	-2.14	M11
'0304010104050701	H	Y	I	L	Y	L	Y	I	-3.11	M12
'0303010101050701	H	W	I	L	F	L	Y	I	-4.49	M13
'0203060101050201	F	W	V	L	F	L	F	I	-10.26	M14
'0301050101050702	H	F	P	L	F	L	Y	L	-2.33	M15
'0303040101020201	H	W	L	L	F	A	F	I	-4.22	M16
'0201050102020501	F	F	P	L	M	A	T	I	2.85
'0202050101050701	F	I	P	L	F	L	Y	I	-7.71	M17
'0201050501020401	F	F	P	V	F	A	S	I	-3.16	M18
'0201050302050101	F	F	P	I	M	L	L	I	0.82
'0103050104050701	Y	W	P	L	Y	L	Y	I	-9.9	M19
'0203010104020301	F	W	I	L	Y	A	I	I	-6.02	M20
'0201050301020101	F	F	P	I	F	A	L	I	-6.96	M21
'0303010104020101	H	W	I	L	Y	A	L	I	-2.4	M22
'0204010101020701	F	Y	I	L	F	A	Y	I	-7.66
'0203050101050101	F	W	P	L	F	L	L	I	-7.95
'0103050504020101	Y	W	P	V	Y	A	L	I	-7.31
'0103050501050701	Y	W	P	V	F	L	Y	I	-9.64
'0303050101050301	H	W	P	L	F	L	I	I	-0.8
'0204050102050101	F	Y	P	L	M	L	L	I	0.96
'0203040103050101	F	W	L	L	W	L	L	I	-6.14
'0301050104050501	H	F	P	L	Y	L	T	I	0.2
'0203010104050701	F	W	I	L	Y	L	Y	I	-10.08
'0204050301050101	F	Y	P	I	F	L	L	I	-6.08
'0303040103020101	H	W	L	L	W	A	L	I	0.24
'0303060301050101	H	W	V	I	F	L	L	I	-0.53
'0303040101050101	H	W	L	L	F	L	L	I	-4.06
'0203010504020101	F	W	I	V	Y	A	L	I	-7.3
'0303050103050101	H	W	P	L	W	L	L	I	1.22
'0201050101050401	F	F	P	L	F	L	S	I	-3.71
'0301010304050701	H	F	I	I	Y	L	Y	I	-2.86
'0303010501020701	H	W	I	V	F	A	Y	I	-3
'0203010303020101	F	W	I	I	W	A	L	I	-3.85
'0201050101020502	F	F	P	L	F	A	T	L	-4.5
'0201010304050201	F	F	I	I	Y	L	F	I	-8.34
'0303060101020301	H	W	V	L	F	A	I	I	-0.59
'0303010104050201	H	W	I	L	Y	L	F	I	-4.25
'0302040301050101	H	I	L	I	F	L	L	I	-0.64
'0203050101020102	F	W	P	L	F	A	L	L	-7.56
'0304040101050301	H	Y	L	L	F	L	I	I	-0.82
'0304010301050201	H	Y	I	I	F	L	F	I	-1.29
'0203060101020701	F	W	V	L	F	A	Y	I	-9.14
'0301050301050501	H	F	P	I	F	L	T	I	1.03
'0203060501050101	F	W	V	V	F	L	L	I	-5.53
'0304050101020102	H	Y	P	L	F	A	L	L	0.96
'0103050104020201	Y	W	P	L	Y	A	F	I	-8.37
'0201040304050101	F	F	L	I	Y	L	L	I	-7.15
'0202050501050101	F	I	P	V	F	L	L	I	-5.15
'0304010102020101	H	Y	I	L	M	A	L	I	6.7
'0301020301050101	H	F	F	I	F	L	L	I	-3.97
'0201010301050702	F	F	I	I	F	L	Y	L	-7.4
'0203040101020501	F	W	L	L	F	A	T	I	-6.62
'0103040104050201	Y	W	L	L	Y	L	F	I	-11.02
'0203020104050101	F	W	F	L	Y	L	L	I	-9.92
'0203010102050101	F	W	I	L	M	L	L	I	-0.16
'0103050303020101	Y	W	P	I	W	A	L	I	-3.19
'0203010301020201	F	W	I	I	F	A	F	I	-7.94
'0103050501020501	Y	W	P	V	F	A	T	I	-5.34
'0103050101020101	Y	W	P	L	F	A	L	I	-7.3
'0201050104050301	F	F	P	L	Y	L	I	I	-5.29
'0204060101050701	F	Y	V	L	F	L	Y	I	-8.65
'0302010104050101	H	I	I	L	Y	L	L	I	-0.46
'0203040101050601	F	W	L	L	F	L	V	I	-7.11
'0304050401020101	H	Y	P	M	F	A	L	I	1.58
'0303050101020103	H	W	P	L	F	A	L	V	-0.86
'0201050101050303	F	F	P	L	F	L	I	V	-5.08
'0303060601020101	H	W	V	Y	F	A	L	I	-0.22
'0103050301050201	Y	W	P	I	F	L	F	I	-8.66
'0301050102020103	H	F	P	L	M	A	L	V	7
'0201050101020603	F	F	P	L	F	A	V	V	-4.92
'0303010102020201	H	W	I	L	M	A	F	I	3.98
'0304020101050201	H	Y	F	L	F	L	F	I	-4.1
'0103050102020701	Y	W	P	L	M	A	Y	I	-1.56
'0104050301020501	Y	Y	P	I	F	A	T	I	-3.1
'0304060301020101	H	Y	V	I	F	A	L	I	0.6
'0203010501050701	F	W	I	V	F	L	Y	I	-8.87
'0201040601020701	F	F	L	Y	F	A	Y	I	-6.57
'0304060102050101	H	Y	V	L	M	L	L	I	6.53
'0203040301050101	F	W	L	I	F	L	L	I	-7.9
'0102050101050202	Y	I	P	L	F	L	F	L	-6.06
'0103050103050201	Y	W	P	L	W	L	F	I	-5.72
'0301010602050701	H	F	I	Y	M	L	Y	I	5.1
'0301040301050701	H	F	L	I	F	L	Y	I	-3.69
'0303010103020701	H	W	I	L	W	A	Y	I	-0.15
'0303010202020101	H	W	I	F	M	A	L	I	7.36
'0303060101050501	H	W	V	L	F	L	T	I	1.27
'0201040501020101	F	F	L	V	F	A	L	I	-7.33
'0301040504050101	H	F	L	V	Y	L	L	I	-2.11
'0203040101020103	F	W	L	L	F	A	L	V	-8.36
'0103010602020102	Y	Y	P	L	F	A	T	L	2.45
'0104050101020502	H	F	L	I	F	A	L	I	-2.78
'0301040301020101	F	F	I	F	F	L	Y	I	-1.08
'0201010201050701	Y	W	I	V	Y	L	Y	I	-7.04
'0103010504050701	F	W	I	L	F	A	S	I	-9.44
'0203010101020401	N	Y	P	V	F	A	L	I	-4.57
'0404050501020101	F	W	I	L	F	L	Y	L	3.47
'0203010101050702	H	F	I	Y	Y	L	F	I	-9.48
'0301010604050201	F	I	V	L	F	A	L	I	-1.59
'0202060101020101	F	F	I	I	F	L	T	I	-5.71
'0201010301050501	F	W	I	Y	F	A	L	I	-3.71
'0203010601020101	F	F	L	F	Y	A	L	I	-5.81
'0201040204020101	Y	W	V	L	Y	L	T	I	-5.4
'0103060104050501	H	Y	V	L	F	L	V	I	-5.22
'0304060101050601	F	W	I	L	F	L	F	V	2.13
'0203010101050203	H	W	I	V	W	A	L	I	-7.15
'0303010503020101	F	Y	I	V	M	A	L	I	1.94
'0204010502020101	H	F	P	V	F	L	I	I	1.35
'0301050501050301	H	F	P	L	Y	L	L	L	0.23
'0301050104050102	F	Y	V	L	F	A	V	I	-0.48
'0204060101020601	Y	I	P	I	F	L	L	I	-3.62
'0102050301050101	H	W	I	Y	F	A	F	I	-4.92
'0303010601020201	F	Y	L	V	F	L	L	I	-1.11
'0204040501050101	Y	I	P	L	M	L	F	I	-6.75
'0102050102050201	F	W	I	L	W	A	T	I	-0.16
'0203010103020501	H	Y	I	V	F	A	I	I	-2.01
'0304010501020301	N	W	L	L	F	A	Y	I	1.75
'0403040101020701	F	F	I	V	F	L	F	L	-1.23
'0201010501050202	H	F	V	V	M	A	L	I	-7.45
'0301060502020101	Y	W	P	I	F	A	V	I	6.72
'0103050301020601	Y	W	P	L	W	A	T	I	-4.79
'0103050103020501	H	Y	I	V	F	L	Y	I	-1.92
'0304010501050701	H	F	V	F	F	A	Y	I	-1.97
'0301060201020701	H	I	I	Y	W	A	L	I	-0.34
'0302010603020101	F	Y	I	V	F	A	L	V	5.57
'0204010501020103	H	Y	F	V	F	L	L	I	-5.44
'0304020501050101	H	F	P	L	Y	A	I	I	-3.11
'0301050104020301	F	W	V	F	F	A	L	I	0.31
'0203060201020101	H	W	I	L	F	A	T	I	-5.85
'0303010101020501	F	F	I	L	W	L	F	I	-0.44
'0201010103050201	H	F	P	V	F	L	L	L	-5.44
'0301050501050102	H	F	P	Y	M	A	L	I	-0.13
'0301050602020101	Y	W	V	I	Y	A	L	I	7.37
'0103060304020101	F	F	V	L	M	A	L	I	-6.71
'0201060102020101	Y	W	P	L	F	L	T	I	-0.15
'0103050101050501	F	W	I	F	F	A	Y	I	-5.91
'0203010201020701	F	Y	P	L	F	L	L	L	-6.61
'0204050101050102	H	Y	I	L	Y	A	F	I	-6.22
'0304010104020201	H	W	P	L	F	L	L	L	-1.65
'0303050101050102	H	F	V	Y	F	A	T	I	-1.17
'0301060601020501	Y	Y	P	L	Y	A	I	I	2.46
'0104050104020301	Y	W	P	L	Y	A	L	V	-4.27
'0103050104020103	F	W	I	L	F	A	I	L	-6.37
'0203010101020302	F	F	P	L	F	A	I	I	-6.02
'0201050101020301	N	W	P	L	F	A	I	I	-4.72
'0403050101020301	F	Y	L	L	F	A	F	I	3.04
'0204040101020201	F	I	L	L	Y	A	L	I	-8.31
'0202040104020101	H	W	G	L	F	L	F	I	-7.03
'0303030101050201	F	I	I	Y	Y	A	L	I	1.23
'0202010604020101	Y	W	F	V	Y	L	L	I	-4.02
'0103020504050101	H	F	I	F	Y	A	I	I	-10.2
'0301010204020301	F	F	L	V	W	L	L	I	2.06
'0201040503050101	F	W	I	L	F	A	Y	V	-4.09
'0203010101020703	H	W	I	I	F	A	I	I	-8.2
'0303010301020301	Y	W	L	L	Y	A	L	I	0.32
'0103040104020101	F	W	V	L	F	L	L	L	-8.84
'0203060101050102	H	Y	G	L	F	A	L	I	-6.35
'0304030101020101	F	Y	F	I	F	A	L	I	4.66
'0204020301020101	Y	Y	P	L	F	L	Y	I	-6.96
'0104050101050701	F	F	L	V	F	L	T	I	-8.09
'0201040501050501	Y	F	P	I	M	A	T	I	-5.27
'0101050302020501	F	F	L	I	F	A	F	I	3.32
'0201040301020201	H	I	L	L	F	L	L	V	-7.79
'0302040101050103	F	W	I	L	M	A	Y	I	-0.91
'0203010102020701	H	I	P	Y	F	L	L	I	-2.16
'0302050601050101	F	W	V	L	W	A	L	I	1.02
'0203060103020101	Y	Y	P	L	Y	L	F	I	-4.74
'0104050104050201	Y	Y	P	L	M	A	L	I	-7.71
'0104050102020101	F	F	I	L	F	A	Y	L	1.65
'0201010101020702	F	F	P	L	W	A	S	I	-7.63
'0201050103020401	H	F	V	F	F	L	F	I	0.21
'0301060201050201	Y	Y	P	I	Y	L	L	I	0.47
'0104050304050101	H	I	V	L	Y	A	L	I	-5.48
'0302060104020101	F	I	I	I	F	A	L	L	-0.22
'0202010301020102	F	Y	I	L	W	L	Y	I	-4.74
'0204010103050701	F	F	P	L	M	L	L	L	-4.48
'0201050102050102	F	I	I	Y	F	A	V	I	-0.07
'0202010601020601	Y	W	I	L	Y	A	Y	I	-1.29
'0103010104020701	F	F	I	Y	F	L	L	I	-9.34
'0201010601050101	H	W	I	I	Y	L	L	I	-4.89
'0303010304050101	H	W	I	V	F	A	L	V	-1.44
'0303010501020103	N	Y	P	L	F	A	T	I	-0.48
'0404050101020501	F	Y	I	I	Y	A	L	I	4.92
'0204010304020101	H	F	L	L	M	L	T	I	-5.7
'0301040102050501	Y	W	P	I	F	A	L	L	5.83
'0103050301020102	H	I	I	V	F	L	F	I	-5.63
'0302010501050201	H	I	I	L	W	L	Y	I	-1.14
'0302010103050701	F	I	I	L	M	A	L	L	1.11
'0202010102020102	F	Y	I	L	M	A	F	I	1.44
'0204010102020201	F	Y	I	Y	F	L	Y	I	-0.03
'0204010601050701	Y	I	P	L	Y	L	L	V	-6.47
'0102050104050103	F	Y	P	L	F	L	T	I	-4.75
'0204050101050501	N	Y	P	L	W	A	L	I	-3.96
'0404050103020101	Y	Y	I	I	Y	L	Y	I	6.85
'0104010304050701	Y	Y	L	L	Y	L	Y	I	-7.34
'0104040104050701	Y	F	P	V	Y	A	L	L	-9.83
'0101050504020102	F	F	F	L	Y	L	L	L	-5.31
'0201020104050102	F	F	I	L	Y	L	Y	L	-8.6
'0201010104050702	F	F	V	L	Y	A	L	L	-8.65
'0201060104020102	H	Y	I	I	W	A	L	I	-7.09
'0304010303020101	H	F	F	L	Y	L	Y	I	4.03
'0301020104050701	H	Y	L	M	F	L	L	I	-5.6
'0304040401050101	F	Y	F	F	F	L	L	I	1.2
'0204020201050101	Y	W	P	L	M	A	L	L	-8.21
'0103050102020102	F	I	L	L	F	L	L	I	1.04
'0202040101050101	H	Y	I	I	F	A	Y	I	-7.62
'0304010301020701	F	F	F	V	F	A	L	L	-0.93
'0201020501020102	Y	I	P	V	Y	L	L	I	-8.43
'0102050504050101	F	Y	I	L	F	L	Y	V	-5.56
'0204010101050703	N	W	P	I	F	L	L	I	-7.38
'0403050301050101	F	F	I	V	Y	L	Y	I	1.62
'0201010504050701	F	F	I	Y	Y	A	F	I	-8.39
'0201010604020201	Y	F	P	L	W	A	F	L	-6.23
'0101050103020202	H	F	I	Y	Y	A	V	I	-2.74
'0301010604020601	H	F	P	L	M	L	I	I	2.5
'0301050102050301	Y	W	I	V	F	A	F	I	7.02
'0103010501020201	H	F	I	I	Y	A	L	L	-7.89
'0301010304020102	F	Y	I	V	F	L	T	I	0.67
'0204010501050501	F	Y	I	L	F	L	V	I	-3.11
'0204010101050601	H	F	P	L	F	L	V	I	-3.81
'0301050101050601	F	F	I	V	F	L	I	I	0.44
'0201010501050301	Y	I	P	L	F	A	I	L	-4.3
'0102050101020302	F	Y	I	I	F	A	V	I	-2.81
'0204010301020601	F	I	V	L	Y	L	L	I	-2.63
'0202060104050101	F	I	I	V	W	L	L	I	-6.15
'0202010503050101	F	F	V	L	F	L	L	I	-1.02
'0201060101050101	Y	W	I	L	F	L	Y	V	-7.73
'0103010101050703	H	F	V	I	M	L	L	I	-8.62
'0301060302050101	F	F	P	L	Y	L	L	V	8.53
'0201050104050103	F	F	I	F	Y	A	T	I	-6.65
'0201010204020501	F	F	V	I	F	A	Y	I	-2.63
'0201060301020701	F	Y	G	V	F	A	L	I	-7.34
'0204030501020101	F	F	V	Y	F	L	Y	I	-1.37
'0201060601050701	H	W	F	V	F	A	L	I	-3.96
'0303020501020101	F	F	V	I	Y	A	L	I	-3.64
'0201060304020101	Y	W	L	L	F	L	I	I	-6.02
'0103040101050301	F	F	P	F	F	A	L	L	-7.92
'0201050201020102	Y	W	L	L	M	A	T	I	-4.61
'0103040102020501	H	I	I	I	W	L	L	I	0.36
'0302010303050101	Y	Y	P	L	F	A	S	I	4.32
'0104050101020401	Y	I	P	L	W	A	L	L	-2.71
'0102050103020102	F	Y	L	L	Y	L	L	I	-0.58
'0204040104050101	F	W	F	M	F	L	L	I	-8.65
'0203020401050101	Y	W	L	I	Y	L	L	I	-8.42
'0103040304050101	Y	W	L	L	M	L	Y	I	-8.3
'0103040102050701	F	Y	L	L	M	A	L	I	-4.25
'0204040102020101	F	F	P	L	W	A	L	L	-0.45
'0201050103020102	F	W	I	L	Y	A	L	L	-2.8
'0203010104020102	H	Y	I	F	F	A	T	I	-8.05
'0304010201020501	F	F	P	M	F	L	Y	I	3.63
'0201050401050701	F	W	I	L	M	A	L	V	-7.26
'0203010102020103	Y	W	I	V	F	L	L	I	-0.67
'0103010501050101	H	F	I	Y	M	A	T	I	-7
'0301010602020501	Y	W	P	L	F	A	V	L	9.43
'0103050101020602	F	F	L	L	F	A	L	L	-4.48
'0201040101020102	H	Y	I	L	W	A	V	I	-8.13
'0304010103020601	H	Y	I	F	Y	A	L	I	4.95
'0304010204020101	F	W	I	I	F	A	L	V	1.65
'0203010301020103	H	F	V	L	Y	A	Y	I	-6.3
'0301060104020701	F	F	V	L	W	A	Y	I	-2.94
'0201060103020701	Y	W	L	I	F	A	F	I	-4.68
'0103040301020201	H	Y	I	L	Y	A	L	V	-8.32
'0304010104020103	F	I	I	L	F	L	I	L	0.35
'0202010101050302	F	F	L	V	F	L	L	V	-4.13
'0201040501050103	H	F	P	F	F	L	L	I	-6.47
'0301050201050101	H	W	F	L	F	L	V	I	0.09
'0303020101050601	F	Y	V	L	F	A	L	L	-2.19
'0204060101020102	Y	W	V	L	F	L	Y	I	-6.07
'0103060101050701	H	F	F	V	M	L	L	I	-10.09
'0301020502050101	Y	F	P	I	F	A	T	L	3.28
'0101050301020502	F	Y	I	L	F	A	T	L	-3.02
'0204010101020502	H	W	I	I	F	A	L	L	-2.95
'0303010301020102	H	F	V	V	F	L	L	I	-0.08
'0301060501050101	Y	W	V	L	W	A	Y	I	0.14
'0103060103020701	F	F	I	L	Y	A	L	I	-5.58
'0201010104020101	H	I	I	Y	F	A	Y	I	-8.18
'0302010601020701	F	Y	I	I	W	L	L	I	0.41
'0204010303050101	H	F	P	V	F	A	L	V	-1.6
'0301050501020103	Y	F	P	L	Y	A	I	L	0.19
'0101050104020302	H	F	V	L	M	A	F	I	-4.19
'0301060102020201	F	F	P	F	M	A	L	I	4.8
'0201050202020101	H	F	I	I	F	L	F	L	2.48
'0301010301050202	H	F	I	Y	W	A	F	I	-1.12
'0301010603020201	Y	W	V	V	M	A	L	I	3.38
'0103060502020101	Y	I	P	I	F	A	F	I	0.44
'0102050301020201	F	I	I	L	F	A	S	L	-5.47
'0202010101020402	H	Y	I	V	Y	L	L	I	-1.63
'0304010504050101	Y	W	P	L	F	A	S	V	0.06
'0103050101020403	F	F	V	L	F	A	F	L	-3.34
'0201060101020202	Y	Y	P	I	F	L	I	I	-7.04
'0104050301050301	F	W	G	L	M	A	L	I	-3.88
'0203030102020101	F	F	L	F	F	A	V	I	4.07
'0201040201020601	H	F	P	I	F	A	L	L	-2.5
'0301050301020102	H	Y	P	L	F	L	S	I	0.74
'0304050101050401	F	F	L	L	Y	L	Y	I	2.34
'0201040104050701	F	F	V	L	Y	A	T	I	-10.74
'0201060104020501	F	F	I	F	M	A	I	I	-4.77
'0201010202020301	H	F	L	L	Y	A	L	L	4.53
'0301040104020102	F	W	I	Y	F	L	F	I	-1.48
'0203010601050201	Y	Y	L	I	Y	A	L	I	-8.32
'0104040304020101	H	F	P	V	F	A	F	I	-5.78
'0301050501020201	Y	W	L	L	F	A	F	L	-1.78
'0103040101020202	H	I	F	L	F	L	Y	I	-8.47
'0302020101050701	H	F	F	F	F	L	Y	I	-4.21
'0301020201050701	F	F	I	Y	Y	L	V	I	-5.73
'0201010604050601	F	I	I	I	M	A	L	I	-3.14
'0202010302020101	H	Y	L	L	F	A	S	I	3.02
'0304040101020401	H	I	V	L	F	A	L	L	1.25
'0302060101020102	H	F	L	I	F	L	L	L	1.04
'0301040301050102	Y	W	I	I	F	L	Y	I	-0.74
'0103010301050701	H	I	I	L	Y	A	Y	I	-9.04
'0302010104020701	F	Y	I	Y	F	A	L	L	-1.82
'0204010601020102	H	Y	I	L	F	L	Y	L	-4.15
'0304010101050702	Y	Y	L	L	W	L	L	I	-1.62
'0104040103050101	N	Y	P	L	Y	L	L	I	-4.24
'0404050104050101	F	I	I	I	F	L	Y	I	2.53
'0202010301050701	Y	Y	P	V	F	L	S	I	-6.69
'0104050501050401	Y	Y	L	I	F	L	Y	I	-2.88
'0104040301050701	Y	W	P	F	F	A	Y	I	-8.26
'0103050201020701	F	I	V	L	F	L	T	I	-7.23
'0202060101050501	H	I	V	L	F	L	L	I	-3.69
'0302060101050101	F	F	L	L	F	L	F	L	-0.36
'0201040101050202	Y	W	V	L	F	A	F	I	-9.64
'0103060101020201	Y	W	I	I	Y	A	V	I	-8.49
'0103010304020601	H	I	I	V	Y	A	L	I	-4.82
'0302010504020101	F	F	V	L	F	L	Y	L	0.44
'0201060101050702	H	W	I	I	F	L	T	I	-8.17
'0303010301050501	H	F	I	V	F	L	Y	L	0.57
'0301010501050702	H	W	I	L	F	A	F	L	-1.8
'0303010101020202	F	F	V	Y	W	A	L	I	-2
'0201060603020101	H	I	I	L	M	A	T	I	-2.34
'0302010102020501	F	Y	V	L	Y	A	L	I	8.44
'0204060104020101	H	F	I	Y	F	A	L	I	-6.7
'0301010601020101	H	Y	V	F	F	L	L	I	0.68
'0304060201050101	H	W	V	L	Y	L	L	I	3.58
'0303060104050101	F	W	I	I	F	L	I	I	-0.76
'0203010301050301	Y	W	I	L	M	L	Y	L	-4.88
'0103010102050702	H	Y	V	L	F	A	T	I	-1.52
'0304060101020501	Y	W	L	L	W	A	F	I	1.41
'0103040103020201	F	W	I	F	W	L	L	I	-6.12
'0203010203050101	H	F	L	L	M	A	S	I	-1.84
'0301040102020401	F	F	L	L	W	L	L	L	7.62
'0201040103050102	F	Y	I	F	F	A	S	I	-4.84
'0204010201020401	Y	F	P	L	Y	A	T	I	-0.46
'0101050104020501	H	I	I	L	F	L	V	I	-4.78
'0302010101050601	Y	W	P	I	M	L	L	I	1.61
'0103050302050101	F	F	P	M	Y	L	L	I	0.18
'0201050404050101	Y	W	L	I	F	L	V	I	-5.07
'0103040301050601	H	F	I	L	Y	L	F	V	-6.17
'0301010104050203	Y	W	P	V	F	L	L	V	-2.05
'0103050501050103	H	F	I	I	F	A	Y	L	-6.43
'0301010301020702	F	W	G	L	F	L	T	I	-0.42
'0203030101050501	Y	Y	V	I	M	A	L	I	-1.16
'0104060302020101	F	F	L	L	M	A	Y	I	2.45
'0201040102020701	Y	W	V	Y	Y	L	L	I	-2.3
'0103060604050101	F	F	V	F	M	L	L	I	-4.94
'0201060202050101	F	I	I	F	F	A	T	I	4.12
'0202010201020501	Y	I	P	L	M	A	I	I	-1.18
'0102050102020301	Y	F	L	L	M	L	F	I	3.27
'0101040102050201	H	I	L	L	F	L	F	I	-2.95
'0302040101050201	H	F	V	L	F	A	L	I	-3.4
'0301060101020101	Y	F	P	L	F	L	L	L	-1.32
'0101050101050102	H	W	L	F	F	A	L	I	-5.79
'0303040201020101	F	F	G	V	F	A	T	I	0.04
'0201030501020501	H	Y	I	L	F	L	T	I	0.55
'0304010101050501	F	Y	I	V	F	A	F	I	1.26
'0204010501020201	F	Y	I	L	F	A	S	V	-6.52
'0204010101020403	H	F	V	L	F	A	Y	L	-1.69
'0301060101020702	H	Y	I	L	F	A	I	V	-1.41
'0304010101020303	Y	F	F	V	Y	A	Y	I	2.24
'0101020504020701	H	F	P	M	F	L	F	I	-9.81
'0301050401050201	F	Y	I	Y	W	A	L	I	-1.32
'0204010603020101	Y	F	I	I	Y	A	T	L	0.07
'0101010304020502	F	F	G	I	F	L	L	I	-3.08
'0201030301050101	F	F	F	I	F	A	I	I	-2.91
'0201020301020301	H	F	V	L	W	L	Y	I	-5.85
'0301060103050701	H	F	I	L	Y	L	S	I	-0.3
'0301010104050401	H	F	I	V	M	A	F	I	1.36
'0301010502020201	N	W	V	L	Y	A	L	I	5.66
'0403060104020101	Y	W	F	I	F	L	T	I	1.21
'0103020301050501	H	F	I	I	M	A	V	I	-8.48
'0301010302020601	H	I	L	L	F	A	T	I	8.92
'0302040101020501	F	F	I	I	M	A	T	I	0.57
'0201010302020501	Y	F	P	M	F	L	Y	L	3.63
'0101050401050702	F	F	F	F	F	A	L	I	-6.12
'0201020201020101	N	W	P	L	F	L	F	I	-7.82
'0403050101050201	Y	F	P	V	Y	L	V	I	-0.34
'0101050504050601	Y	Y	I	V	F	A	Y	I	-4.9
'0104010501020701	Y	I	I	L	Y	L	F	I	-6.71
'0102010104050201	Y	W	P	M	F	A	F	I	-7.65
'0103050401020201	Y	I	I	L	Y	A	Y	L	-6.48
'0102010104020702	F	W	G	L	F	A	I	I	-6.04
'0203030101020301	Y	W	I	L	W	L	Y	I	-0.68
'0103010103050701	Y	I	L	V	W	L	L	I	-6.4
'0102040503050101	H	F	I	I	F	L	S	I	-2.57
'0301010301050401	H	W	I	L	W	L	I	I	2.58
'0303010103050301	F	Y	V	Y	F	L	L	I	2.78
'0204060601050101	F	F	I	Y	M	A	Y	I	-2.23
'0201010602020701	Y	W	I	L	M	A	L	I	0.74
'0103010102020101	H	W	G	L	F	A	V	I	-0.43
'0303030101020601	H	I	I	V	M	L	L	I	4.93
'0302010502050101	F	I	I	L	F	A	F	I	7.82
'0202010101020201	H	F	L	F	F	A	T	I	-6.94
'0301040201020501	Y	Y	V	I	F	A	F	I	2.79
'0104060301020201	H	F	I	L	W	A	Y	L	-5.75
'0301010103020702	H	F	L	V	F	L	V	I	1.95
'0301040501050601	Y	W	V	L	F	A	L	V	0.07
'0103060101020103	H	I	I	Y	F	L	I	I	-6.47
'0302010601050301	H	F	I	L	F	A	L	L	2.96
'0301010101020102	H	F	I	I	W	L	F	I	-0.28
'0301010303050201	Y	Y	L	L	F	A	Y	L	1.25
'0104040101020702	F	F	L	L	M	L	L	I	-7.27
'0201040102050101	H	F	P	I	F	L	L	V	-1.65
'0301050301050103	H	I	I	L	M	L	F	I	0.24
'0302010102050201	F	F	I	V	F	A	Y	I	5.27
'0201010501020701	F	F	V	L	Y	L	F	I	-7.75
'0201060104050201	Y	W	L	F	F	L	Y	I	-9.56
'0103040201050701	H	F	I	L	Y	A	I	L	-9.24
'0301010104020302	Y	W	L	L	F	L	T	L	0.95
'0103040101050502	F	F	I	I	W	L	Y	I	-6.72
'0201010303050701	Y	Y	I	I	Y	A	L	L	-4.37
'0104010304020102	Y	Y	V	L	M	A	Y	I	-3.9
'0104060102020701	F	Y	I	M	F	L	F	I	-0.14
'0204010401050201	H	Y	L	L	F	A	L	V	-6.15
'0304040101020103	Y	W	P	L	M	L	S	I	-0.51
'0103050102050401	F	F	V	I	F	A	L	L	2.44
'0201060301020102	F	Y	I	Y	F	A	T	I	-5.9
'0204010601020501	F	F	I	L	Y	L	I	V	-1.91
'0201010104050303	H	W	G	L	M	L	L	I	-5.76
'0303030102050101	Y	F	P	V	F	A	Y	L	9.45
'0101050501020702	Y	W	I	I	W	A	I	I	-6.53
'0103010303020301	H	F	I	L	F	A	F	I	-1.64
'0301010101020201	Y	W	L	L	F	A	Y	V	-2.38
'0103040101020703	F	I	I	L	Y	A	L	V	-8.92
'0202010104020103	Y	Y	P	I	F	L	L	L	-4.9
'0104050301050102	Y	I	L	L	M	A	F	I	-4.25
'0102040102020201	H	F	L	V	W	A	L	I	-0.35
'0301040503020101	N	W	I	I	F	A	Y	I	2.24
'0403010301020701	Y	W	L	L	W	L	T	I	0.8
'0103040103050501	Y	F	V	Y	Y	A	Y	I	-4.17
'0101060604020701	H	I	I	F	F	A	L	I	-6.5
'0302010201020101	H	F	P	L	W	L	L	V	2.17
'0301050103050103	Y	I	F	L	F	L	L	I	3.06
'0102020101050101	Y	W	V	V	F	A	I	I	-7.53
'0103060501020301	F	I	I	L	W	A	L	I	-5.32
'0202010103020101	H	I	I	I	F	A	F	I	-2.32
'0302010301020201	H	W	I	L	W	A	L	V	-0.01
'0303010103020103	H	Y	L	V	F	A	L	I	2.34
'0304040501020101	H	Y	L	L	F	L	L	L	-0.38
'0304040101050102	Y	I	V	Y	Y	A	L	I	-1.2
'0102060604020101	F	F	I	L	W	A	F	L	-3.75
'0201010103020202	F	F	L	Y	F	L	F	I	-3.68
'0201040601050201	F	F	I	V	Y	A	V	I	-8.01
'0201010504020601	F	F	I	L	Y	A	T	L	-3.96
'0201010104020502	F	Y	I	L	W	A	I	I	-4.5
'0204010103020301	Y	W	V	F	F	A	T	I	-0.36
'0103060201020501	H	F	I	V	Y	A	Y	I	-3.3
'0301010504020701	H	F	L	L	F	A	Y	I	-2.26
'0301040101020701	Y	W	P	V	W	L	L	I	-3.91
'0103050503050101	N	F	P	I	F	L	L	L	-4.1
'0401050301050102	H	F	P	Y	F	A	V	I	3.95
'0301050601020601	Y	W	F	V	F	L	I	I	2.16
'0103020501050301	Y	F	P	V	W	L	L	L	-8.58
'0101050503050102	H	Y	I	I	F	L	L	L	-2.1
'0304010301050102	H	W	I	F	F	L	F	I	1.51
'0303010201050201	Y	F	P	V	W	L	F	I	-1.99
'0101050503050201	Y	F	P	V	F	L	T	I	-4.76
'0101050501050501	F	W	I	V	F	L	L	V	-4.84
'0203010501050103	H	I	L	L	W	L	L	I	-7.14
'0302040103050101	Y	W	V	L	Y	A	I	I	1.51
'0103060104020301	Y	F	L	I	F	L	T	L	-6.17
'0101040301050502	F	Y	G	L	W	L	L	I	-4.53
'0204030103050101	Y	W	V	Y	F	A	Y	I	1.23
'0103060601020701	Y	W	V	L	W	L	L	I	-7.15
'0103060103050101	H	F	V	V	F	A	L	L	-2.78
'0301060501020102	F	F	I	I	F	L	F	V	0.58
'0201010301050203	N	W	V	L	F	A	T	I	-7.04
'0403060101020501	Y	W	F	I	W	L	L	I	3.1
'0103020303050101	H	I	I	F	F	L	Y	I	-6.8
'0302010201050701	Y	F	P	V	F	A	S	V	-0.4
'0101050501020403	N	W	P	L	M	L	L	I	-2.29
'0403050102050101	Y	Y	I	L	Y	A	V	I	8.39
'0104010104020601	Y	I	I	V	Y	A	L	L	-4.18
'0102010504020102	N	W	L	L	Y	L	L	I	-3.87
'0403040104050101	H	W	I	V	F	L	V	I	-0.72
'0303010501050601	F	I	I	L	Y	L	L	L	0.29
'0202010104050102	H	I	F	I	F	A	L	I	-5.99
'0302020301020101	F	W	I	Y	Y	L	L	I	-0.97
'0203010604050101	F	F	L	M	M	A	L	I	-6.38
'0201040402020101	H	F	L	V	F	A	I	I	2.59
'0301040501020301	Y	F	V	L	Y	L	Y	L	0.32
'0101060104050702	Y	W	I	I	F	A	T	I	-8.25
'0103010301020501	Y	W	I	F	M	L	Y	I	-4.81
'0103010202050701	F	F	I	Y	F	A	Y	V	-0.66
'0201010601020703	H	F	P	L	F	A	I	L	-5.31
'0301050101020302	H	Y	I	L	W	L	F	I	1.42
'0304010103050201	Y	W	I	F	Y	L	L	I	1.17
'0103010204050101	H	I	I	I	F	L	L	V	-5.89
'0302010301050103	F	W	F	L	F	L	I	I	1.87
'0203020101050301	H	F	L	L	F	L	T	L	-7.79
'0301040101050502	Y	Y	P	L	F	L	S	L	-0.24
'0104050101050402	H	F	I	L	Y	L	T	L	-2.18
'0301010104050502	Y	Y	P	V	F	A	V	I	1.21
'0104050501020601	H	F	V	I	F	A	F	I	-3.49
'0301060301020201	Y	Y	F	V	F	A	L	I	-1.2
'0104020501020101	F	W	L	M	F	A	L	I	-7.3
'0203040401020101	Y	F	P	I	F	L	V	L	-6
'0101050301050602	Y	W	L	L	F	L	L	V	-3.41
'0103040101050103	H	W	V	L	F	L	L	V	-8.37
'0303060101050103	H	F	F	I	Y	A	L	I	-1.37
'0301020304020101	Y	I	L	V	F	A	F	I	-2.36
'0102040501020201	Y	F	F	V	Y	L	S	I	-6.35
'0101020504050401	Y	Y	I	I	Y	A	I	I	-6.7
'0104010304020301	N	W	I	L	Y	A	S	I	-3.48
'0403010104020401	Y	W	F	V	F	A	Y	I	3.85
'0103020501020701	Y	Y	L	L	Y	L	L	V	-10.51
'0104040104050103	Y	F	P	I	M	L	Y	I	-6.81
'0101050302050701	Y	W	I	Y	Y	A	L	I	-1.05
'0103010604020101	F	F	V	Y	F	A	L	V	-5.75
'0201060601020103	H	F	V	L	M	L	L	L	-5.04
'0301060102050102	N	W	V	I	F	A	L	I	6.82
'0403060301020101	F	I	I	L	M	L	Y	I	2.34
'0202010102050701	Y	W	L	L	Y	L	L	L	-0.56
'0103040104050102	F	I	I	L	Y	A	T	I	-8.51
'0202010104020501	Y	F	P	L	Y	L	V	V	-3.69
'0101050104050603	H	F	P	L	W	I	Y	I	-4.18
'0301050103010701	N	F	P	L	Y	A	L	L	9.04
'0401050104020102	F	F	F	V	Y	L	L	I	3.53
'0201020504050101	Y	F	P	I	F	A	Y	I	-9.26
'0101050301020701	Y	Y	I	L	W	A	F	I	-7.3
'0104010103020201	F	F	P	Y	F	L	L	L	-3.39
'0201050601050102	F	F	I	Y	F	A	I	I	-5.84
'0201010601020301	Y	F	I	V	Y	L	F	I	-2.94
'0101010504050201	N	Y	P	L	F	A	L	V	-8.01
'0404050101020103	F	Y	L	L	F	L	L	V	3.96
'0204040101050103	F	I	I	L	F	L	L	V	-7.95
'0202010101050103	Y	Y	I	L	F	A	L	L	-5.8
'0104010101020102	Y	Y	V	F	F	A	Y	I	-4.87
'0104060201020701	H	F	I	L	Y	A	T	I	-4.96
'0301010104020501	H	F	L	L	F	A	F	L	0.27
'0301040101020202	Y	W	I	V	F	L	F	V	-2.2
'0103010501050203	Y	W	F	L	Y	L	S	I	-7.34
'0103020104050401	Y	W	F	V	W	A	L	I	-6.78
'0103020503020101	Y	I	V	L	Y	L	Y	I	-5.52
'0102060104050701	Y	F	L	I	F	L	I	I	-8.18
'0101040301050301	Y	Y	P	V	F	A	L	L	-5.74
'0104050501020102	Y	W	V	I	F	L	L	L	-4.31
'0103060301050102	N	F	I	L	M	L	F	I	-5.65
'0401010102050201	F	F	I	I	Y	A	L	V	7.52
'0201010304020103	H	F	L	L	Y	A	F	I	-6.1
'0301040104020201	N	F	P	L	Y	L	V	I	-3.54
'0401050104050601	Y	I	I	I	F	A	F	L	3.72
'0102010301020202	Y	F	I	L	Y	L	F	L	-4.27
'0101010104050202	Y	F	V	V	Y	L	I	I	-7.63
'0101060504050301	F	F	I	L	Y	L	T	I	-2.2
'0201010104050501	Y	Y	L	L	W	A	Y	I	-4.92
'0104040103020701	H	F	I	V	W	L	Y	I	-5.01
'0301010503050701	Y	W	P	L	W	L	L	L	0.68
'0103050103050102	N	W	I	L	M	L	Y	I	-3.13
'0403010102050701	F	F	I	F	F	A	I	L	6.2
'0201010201020302	H	F	F	V	F	A	Y	I	-2.26
'0301020501020701	F	F	I	L	F	A	T	I	-4.21
'0201010101020501	Y	F	P	Y	F	A	L	I	-4.75
'0101050601020101	Y	I	L	L	M	L	I	I	-5.19
'0102040102050301	H	F	P	I	Y	I	L	I	1.41
'0301050304010101	Y	W	I	L	F	A	T	V	7.68
'0103010101020503	H	F	I	V	F	A	T	L	-4.71
'0301010501020502	H	F	I	F	W	A	S	I	2.17
'0301010203020401	Y	F	P	L	F	A	S	L	7.41
'0101050101020402	H	Y	I	Y	F	L	L	I	-2.71
'0304010601050101	Y	I	I	I	F	L	Y	L	1.08
'0102010301050702	Y	I	L	L	F	L	L	L	-5.7
'0102040101050102	H	I	I	L	W	A	I	I	-6.32
'0302010103020301	H	F	V	F	Y	L	L	I	4.86
'0301060204050101	Y	W	P	L	M	L	L	V	0.97
'0103050102050103	F	F	I	Y	M	A	L	V	0.58
'0201010602020103	H	F	L	Y	F	A	S	I	2.04
'0301040601020401	F	F	I	V	W	A	L	V	2.79
'0201010503020103	N	W	V	L	F	L	I	I	-2.81
'0403060101050301	H	W	I	L	F	A	S	V	3.29
'0303010101020403	Y	F	L	I	W	L	Y	I	1.9
'0101040303050701	H	I	V	L	F	A	F	I	-5.65
'0302060101020201	H	F	F	Y	Y	L	L	I	-1.02
'0301020604050101	F	F	P	L	M	L	F	I	-3.07
'0201050102050201	F	W	I	L	W	L	S	I	-1.76
'0203010103050401	Y	W	P	L	F	L	I	V	-0.95
'0103050101050303	F	I	I	F	F	L	F	I	-5.18
'0202010201050201	F	F	I	I	Y	L	L	L	-6
'0201010304050102	Y	W	V	V	F	L	F	I	-6.1
'0103060501050201	F	W	I	L	W	L	L	V	-8.82
'0203010103050103	Y	Y	P	L	F	L	V	V	-4.09
'0104050101050603	Y	W	I	I	F	A	I	L	-3.15
'0103010301020302	N	W	I	L	F	A	F	I	-4.18
'0403010101020201	Y	W	V	L	W	A	L	L	0.16
'0103060103020102	Y	F	F	V	F	L	L	V	-2.98
'0101020501050103	F	F	I	V	M	A	L	L	-8.13
'0201010502020102	H	F	I	F	M	A	Y	I	0.98
'0301010202020701	H	F	I	V	W	L	L	L	6.71
'0301010503050102	N	W	I	V	F	A	L	I	3.95
'0403010501020101	F	F	I	L	W	L	T	V	1.95
'0201010103050503	H	W	I	L	M	L	V	I	-0.12
'0303010102050601	Y	I	V	L	F	L	I	L	6.9
'0102060101050302	Y	W	I	Y	M	L	F	I	-3.36
'0103010602050201	Y	F	I	L	M	A	Y	L	-0.68
'0101010102020702	H	Y	P	L	Y	I	Y	I	-0.09
'0304050104010701	Y	W	L	L	M	A	L	V	6.25
'0103040102020103	H	I	I	L	F	L	F	L	-0.39
'0302010101050202	N	W	I	I	Y	A	L	I	-0.84
'0403010304020101	Y	F	I	V	W	L	Y	L	2.12
'0101010503050702	N	W	I	L	W	A	I	I	-3.62
'0403010103020301	Y	W	I	L	Y	L	L	V	6.21
'0103010104050103	Y	W	I	Y	F	A	I	I	-6.74
'0103010601020301	H	W	I	L	F	L	I	V	-4.04
'0303010101050303	Y	F	P	M	F	A	F	L	0.43
'0101050401020202	F	I	I	V	F	A	L	I	-4.47
'0202010501020101	N	Y	F	I	F	L	L	I	-6.03
'0404020301050101	Y	W	I	F	Y	A	I	I	0.42
'0103010204020301	Y	W	P	M	Y	L	L	I	-3.96
'0103050404050101	H	Y	V	L	W	A	L	I	-6.19
'0304060103020101	Y	I	V	L	F	A	Y	L	3.11
'0102060101020702	F	F	V	Y	Y	L	L	I	-5.76
'0201060604050101	H	W	P	L	Y	T	L	I	-4.84
'0303050104070101	F	I	P	V	F	I	F	I	6.49
'0202050501010201	Y	W	I	V	M	A	Y	I	1.54
'0103010502020701	F	F	I	I	Y	A	Y	I	-1.21
'0201010304020701	F	I	F	L	F	L	L	L	-7.63
'0202020101050102	Y	F	L	I	Y	L	L	L	-7.74
'0101040304050102	H	F	I	L	F	L	L	V	-6.33
'0301010101050103	H	F	L	L	F	L	Y	V	-0.41
'0301040101050703	H	F	I	F	M	L	I	I	-3.85
'0301010202050301	Y	Y	L	L	F	A	T	I	9.1
'0104040101020501	Y	F	L	V	W	L	T	I	-5.2
'0101040503050501	F	Y	I	L	Y	L	F	I	-2.09
'0204010104050201	Y	Y	P	F	Y	A	L	I	-8.55
'0104050204020101	F	I	L	L	F	A	Y	I	-4.22
'0202040101020701	H	W	P	V	F	I	Y	I	-8.36
'0303050501010701	N	I	P	L	F	A	L	L	4.8
'0402050101020102	H	F	I	V	Y	L	I	I	4.89
'0301010504050301	F	F	I	I	W	A	L	L	0.73
'0201010303020102	N	W	I	L	Y	A	L	V	-2.44
'0403010104020103	Y	Y	I	I	M	A	Y	I	1.75
'0104010302020701	F	I	V	F	F	L	L	I	0.85
'0202060201050101	Y	F	L	L	F	A	V	L	-1.9
'0101040101020602	Y	F	I	I	W	L	L	I	-5.03
'0101010303050101	Y	I	I	I	W	L	F	I	-2.34
'0102010303050201	H	F	V	Y	W	L	L	I	-2.8
'0301060603050101	N	F	P	V	W	A	L	I	6.75
'0401050503020101	F	I	F	I	F	L	L	I	6.07
'0202020301050101	Y	Y	P	L	F	A	F	V	-8.83
'0104050101020203	F	F	I	V	M	L	L	I	-4.54
'0201010502050101	H	I	I	L	W	A	L	L	1.41
'0302010103020102	Y	W	I	I	F	A	F	V	4.41
'0103010301020203	Y	W	V	L	M	L	I	I	-5.26
'0103060102050301	Y	Y	L	L	F	L	V	I	1.82
'0104040101050601	H	F	I	I	F	A	T	I	-5.8
'0301010301020501	Y	F	P	L	Y	L	T	L	1.53
'0101050104050502	F	I	I	Y	F	L	T	I	-4.28
'0202010601050501	Y	F	I	L	W	A	T	L	-1.87
'0101010103020502	F	F	P	L	Y	A	V	I	-0.57
'0201050104020601	F	F	L	I	F	L	S	I	-4.43
'0201040301050401	F	W	P	I	F	I	Y	I	-4.15
'0203050301010701	H	I	I	M	M	A	L	I	-0.39
'0302010402020101	H	W	P	L	F	T	F	I	8.69
'0303050101070201	F	F	V	L	F	A	S	I	5.49
'0201060101020401	Y	Y	V	L	Y	A	T	I	-3.62
'0104060104020501	F	F	L	L	W	A	F	I	-4.11
'0201040103020201	N	W	P	Y	F	A	L	I	-5.03
'0403050601020101	Y	Y	I	I	F	A	L	I	2.87
'0104010301020101	F	Y	I	L	Y	L	L	V	-4.88
'0204010104050103	H	I	V	V	F	A	L	I	-6.36
'0302060501020101	Y	F	I	I	W	L	F	L	0.67
'0101010303050202	Y	W	L	M	F	L	L	I	-2.95
'0103040401050101	Y	F	I	F	M	A	L	I	-6.14
'0101010202020101	Y	W	P	Y	M	A	L	I	2.66
'0103050602020101	Y	W	V	L	F	L	T	V	1.09
'0103060101050503	F	I	L	I	F	A	L	I	-4.86
'0202040301020101	Y	W	I	F	W	A	L	I	-6.44
'0103010203020101	N	I	I	L	Y	L	Y	I	-1.69
'0402010104050701	Y	W	F	I	F	A	I	I	0.63
'0103020301020301	F	Y	I	L	W	L	L	L	-7.05
'0204010103050102	Y	I	F	F	F	L	Y	I	-1.65
'0102020201050701	F	W	I	M	F	A	I	I	-9.96
'0203010401020301	Y	I	G	L	M	L	Y	I	-4.17
'0102030102050701	N	I	I	I	Y	L	L	I	4.56
'0402010304050101	Y	Y	I	V	F	A	V	L	4.27
'0104010501020602	Y	Y	V	V	Y	A	L	I	-2.35
'0104060504020101	Y	Y	F	I	F	A	Y	I	-5.24
'0104020301020701	H	F	V	F	W	A	L	I	-8.3
'0301060203020101	F	F	I	V	W	A	F	I	4.58
'0201010503020201	Y	W	I	V	Y	A	T	I	-3.92
'0103010504020501	F	F	V	V	F	A	F	I	-5.26
'0201060501020201	H	W	I	F	F	A	V	I	-7.29
'0303010201020601	N	Y	I	I	F	A	F	I	2.09
'0404010301020201	Y	F	I	L	F	L	Y	L	2.95
'0101010101050702	H	W	I	L	M	L	L	V	-7.94
'0303010102050103	Y	W	I	I	Y	L	F	I	5.75
'0103010304050201	F	W	L	L	F	Y	Y	I	-8.59
'0203040101090701	Y	W	I	L	M	A	Y	V	-6.6
'0103010102020703	Y	I	V	F	M	A	L	I	-0.67
'0102060202020101	F	F	L	F	F	L	L	L	3.94
'0201040201050102	H	F	I	Y	F	A	F	L	-6.53
'0301010601020202	N	Y	I	L	Y	A	I	I	0.83
'0404010104020301	F	W	G	L	F	L	L	V	4.28
'0203030101050103	Y	W	I	L	W	L	F	L	-3.44
'0103010103050202	H	F	I	V	M	L	L	V	-4.74
'0301010502050103	Y	W	L	V	F	L	T	I	7.64
'0103040501050501	Y	W	L	V	M	L	L	I	-6.43
'0103040502050101	F	F	I	V	W	L	S	I	-0.94
'0201010503050401	H	Y	I	F	W	L	L	I	0.61
'0304010203050101	N	F	V	V	F	A	T	I	5.01
'0401060501020501	Y	Y	L	V	F	L	F	I	4.68
'0104040501050201	F	F	P	M	F	A	L	V	-8.08
'0201050401020103	Y	W	P	L	F	L	Y	L	-4.91
'0103050101050702	Y	W	I	L	Y	A	S	V	-8.62
'0103010104020403	N	Y	I	V	F	L	F	I	-3.87
'0404010501050201	H	Y	I	L	Y	L	L	L	1.78
'0304010104050102	H	F	I	Y	W	A	L	V	0.39
'0301010603020103	Y	F	L	I	F	L	F	V	5.43
'0101040301050203	Y	I	P	L	M	L	L	L	-7.27
'0102050102050102	F	F	P	L	W	L	Y	I	2.68
'0201050103050701	Y	W	I	L	F	L	F	I	-5.44
'0103010101050201	F	F	P	Y	F	L	I	I	-9.62
'0201050601050301	F	F	I	L	F	L	T	L	-3.86
'0201010101050502	Y	W	G	L	F	A	Y	I	-4.93
'0103030101020701	Y	F	P	V	W	A	Y	I	-3.94
'0101050503020701	H	F	P	L	W	A	L	I	-4.32
'0301050103020101	H	F	I	L	M	L	F	L	2.51
'0301010102050202	H	F	F	L	M	L	L	V	5.17
'0301020102050103	F	F	I	F	W	L	T	I	5.03
'0201010203050501	Y	Y	V	L	F	L	T	I	0.84
'0104060101050501	Y	W	G	V	F	A	L	I	-2.48
'0103030501020101	F	F	V	L	W	L	T	I	-2.4
'0201060103050501	Y	F	I	V	Y	A	V	L	-0.55
'0101010504020602	Y	F	V	I	F	A	V	L	-3.34
'0101060301020602	Y	F	P	I	M	L	L	L	-2.81
'0101050302050102	F	F	V	L	F	L	T	V	2.17
'0201060101050503	Y	I	V	Y	F	L	F	I	-3.71
'0102060601050201	Y	F	I	L	Y	L	Y	I	-3.17
'0101010104050701	H	F	L	L	W	L	F	I	-9.25
'0301040103050201	Y	W	I	V	M	L	T	I	-1.15
'0103010502050501	F	F	F	I	F	L	L	V	2.14
'0201020301050103	Y	I	I	V	M	A	L	I	-9.61
'0102010502020101	F	F	L	L	Y	A	I	I	2.42
'0201040104020301	N	W	L	V	F	L	L	I	-6.23
'0403040501050101	Y	W	P	Y	F	A	S	I	0.65
'0103050601020401	Y	F	L	I	M	L	T	I	-3.18
'0101040302050501	Y	Y	G	I	F	L	F	I	1.81
'0104030301050201	Y	F	P	I	F	L	I	V	-1.79
'0101050301050303	Y	I	P	V	F	A	I	I	-3.66
'0102050501020301	H	W	G	M	F	L	L	I	-3.54
'0303030401050101	Y	W	I	L	W	A	I	V	3.62
'0103010103020303	H	F	I	Y	F	L	Y	V	-1.56
'0301010601050703	Y	W	I	L	Y	A	T	L	-0.63
'0103010104020502	Y	Y	F	V	M	L	L	I	-5.02
'0104020502050101	H	F	I	F	F	A	T	V	-1.07
'0301010201020503	Y	I	P	L	W	A	F	I	4.1
'0102050103020201	F	Y	L	Y	F	A	L	I	-2.35
'0204040601020101	Y	W	I	I	M	A	L	V	-4.26
'0103010302020103	Y	Y	I	V	W	A	I	I	1.65
'0104010503020301	Y	Y	V	L	Y	A	L	L	-0.24
'0104060104020102	H	Y	I	F	F	A	L	V	-4.88
'0304010201020103	H	F	F	M	F	A	L	I	2.73
'0301020401020101	F	Y	I	M	Y	L	L	I	0.36
'0204010404050101	F	Y	I	I	F	L	S	I	-4.72
'0204010301050401	H	W	P	L	F	Y	L	I	-1.65
'0303050101090101	N	F	P	I	M	A	L	I	5.68
'0401050302020101	N	Y	V	V	F	L	L	I	10.35
'0404060501050101	H	F	P	I	F	A	I	I	4.33
'0301050301020301	Y	I	V	Y	F	A	S	I	1.13
'0102060601020401	Y	F	L	V	Y	L	L	V	-0.74
'0101040504050103	N	W	L	L	F	L	T	I	-6.41
'0403040101050501	H	F	I	F	Y	A	L	V	1.14
'0301010204020103	N	F	P	L	Y	A	F	I	1.85
'0401050104020201	Y	I	L	L	F	A	S	L	1.26
'0102040101020402	Y	F	V	F	Y	A	L	I	-2.92
'0101060204020101	N	W	V	Y	F	L	L	I	-4.47
'0403060601050101	F	I	I	L	M	A	S	I	4.88
'0202010102020401	H	F	F	F	M	A	L	I	4.69
'0301020202020101	H	F	P	L	F	L	T	V	5.41
'0301050101050503	N	F	L	I	F	L	F	I	1.69
'0401040301050201	N	F	V	F	F	A	F	I	0.15
'0401060201020201	F	Y	L	L	F	L	S	I	3.42
'0204040101050401	F	F	I	L	Y	A	Y	V	-4.66
'0201010104020703	H	F	L	L	F	L	S	I	-7.28
'0301040101050401	Y	Y	V	L	Y	L	V	I	-0.35
'0104060104050601	Y	F	I	I	F	L	V	I	-4.34
'0101010301050601	Y	F	V	F	M	L	I	I	-3.8
'0101060202050301	N	I	P	L	F	A	S	I	5.06
'0402050101020401	H	F	I	V	F	A	Y	V	6.42
'0301010501020703	H	F	P	L	W	L	S	I	-0.95
'0301050103050401	Y	W	I	L	Y	L	I	I	4.95
'0103010104050301	F	I	I	M	F	L	L	I	-6.34
'0202010401050101	H	W	I	M	W	L	L	I	-4.22
'0303010403050101	H	Y	F	L	F	A	V	I	2.88
'0304020101020601	H	F	L	Y	Y	A	L	I	1.08
'0301040604020101	F	F	L	M	F	L	L	I	-0.2
'0201040401050101	Y	I	P	L	Y	L	S	I	-4.91
'0102050104050401	F	F	F	L	M	L	S	I	-2.87
'0201020102050401	F	I	P	F	F	A	L	I	1.73
'0202050201020101	F	F	V	F	F	L	V	I	-4.38
'0201060201050601	Y	Y	L	L	M	A	L	L	-1.34
'0104040102020102	Y	Y	F	F	Y	L	L	I	1.34
'0104020204050101	Y	I	V	V	F	L	L	L	-7.19
'0102060501050102	Y	Y	I	F	F	A	Y	L	-2.17
'0104010201020702	Y	W	I	L	F	A	V	I	-3.9
'0103010101020601	F	I	I	L	Y	L	I	I	-5.71
'0202010104050301	H	W	L	L	F	F	Y	I	-4.06
'0303040101040701	F	F	V	I	F	L	F	I	0.23
'0201060301050201	H	W	I	M	F	A	S	I	-8.35
'0303010401020401	F	Y	P	I	Y	I	L	I	2.23
'0204050304010101	H	W	I	L	M	Y	Y	I	2.38
'0303010102090701	F	F	I	V	F	L	Y	V	8.15
'0201010501050703	F	Y	P	V	F	I	Y	I	-7.42
'0204050501010701	Y	W	F	V	F	L	L	L	1.15
'0103020501050102	F	F	L	I	W	A	L	I	-9.14
'0201040303020101	Y	F	P	I	Y	L	S	I	-4.19
'0101050304050401	Y	F	V	V	F	L	F	L	-3.4
'0101060501050202	N	Y	I	L	F	A	F	L	-6.84
'0404010101020202	H	F	I	Y	F	L	T	I	3.21
'0301010601050501	F	I	I	I	F	A	I	I	2.08
'0202010301020301	Y	F	V	L	F	A	T	L	-2.66
'0101060101020502	Y	W	I	Y	F	A	Y	V	-3.92
'0103010601020703	Y	Y	I	I	F	L	F	L	-5.82
'0104010301050202	Y	F	V	Y	F	L	L	I	-5.64
'0101060601050101	Y	F	P	L	M	L	F	L	-3.26
'0101050102050202	F	I	I	Y	M	L	L	I	-0.08
'0202010602050101	Y	F	P	L	W	L	F	V	3.34
'0101050103050203	Y	F	L	V	F	L	S	I	-3.57
'0101040501050401	Y	I	P	F	F	A	L	L	-4.5
'0102050201020102	H	Y	I	L	F	A	S	L	-2.6
'0304010101020402	Y	I	P	I	M	A	L	I	3.24
'0102050302020101	Y	F	V	I	M	A	Y	I	2.72
'0101060302020701	H	F	G	I	F	L	V	I	0.07
'0301030301050601	Y	W	I	Y	W	A	F	I	5.68
'0103010603020201	Y	F	V	I	Y	A	T	I	-2.82
'0101060304020501	Y	Y	I	V	F	L	Y	V	-3.98
'0104010501050703	Y	F	F	L	F	L	T	I	-6.15
'0101020101050501	Y	I	V	I	W	A	L	I	-6.89
'0102060303020101	H	I	F	F	F	L	L	I	-0.88
'0302020201050101	H	F	L	L	Y	L	I	I	-1.67
'0301040104050301	Y	F	V	Y	M	A	I	I	-1.81
'0101060602020301	Y	I	I	L	F	L	F	V	3.74
'0102010101050203	H	I	I	Y	F	A	L	L	-6.06
'0302010601020102	F	F	L	L	Y	A	L	V	3.03
'0201040104020103	H	I	I	L	F	A	S	I	-8.26
'0302010101020401	Y	F	P	L	W	L	Y	L	2.65
'0101050103050702	H	F	I	I	Y	A	F	I	-4.31
'0301010304020201	Y	I	L	I	F	A	S	I	-1.4
'0102040301020401	H	Y	I	I	M	L	L	I	-2.43
'0304010302050101	H	F	I	V	M	L	V	I	7.84
'0301010502050601	H	Y	I	Y	F	A	V	I	8.54
'0304010601020601	Y	Y	F	I	F	L	V	I	3.53
'0104020301050601	Y	Y	I	L	M	A	T	L	-6.56
'0104010102020502	N	W	I	Y	F	L	Y	I	4.07
'0403010601050701	Y	W	P	M	F	A	L	V	0.8
'0103050401020103	H	F	I	F	M	A	L	L	-4.5
'0301010202020102	Y	W	L	M	F	A	T	I	9.32
'0103040401020501	N	F	F	L	F	L	Y	I	-3.47
'0401020101050701	H	W	P	L	M	I	Y	I	-2.12
'0303050102010701	H	F	V	F	F	A	L	V	11.89
'0301060201020103	F	I	F	L	F	L	F	I	2.14
'0202020101050201	F	W	I	V	F	A	L	L	-9.78
'0203010501020102	F	F	I	F	F	A	V	V	-7.16
'0201010201020603	H	I	P	V	F	M	L	I	-2.87
'0302050501060101	H	F	I	L	W	L	V	I	8.64
'0301010103050601	Y	W	I	Y	F	L	Y	L	3.98
'0103010601050702	Y	F	P	L	M	L	Y	V	-6.97
'0101050102050703	N	Y	P	L	F	L	I	I	-0.44
'0404050101050301	Y	W	L	L	F	A	S	I	4.33
'0103040101020401	H	F	L	M	W	L	L	I	-5.87
'0301040403050101	N	I	I	Y	F	A	F	I	3.75
'0402010601020201	Y	W	I	I	W	A	L	L	4.46
'0103010303020102	Y	W	L	M	W	A	L	I	-2.08
'0103040403020101	N	F	L	V	Y	A	L	I	-1.8
'0401040504020101	Y	Y	V	V	F	A	L	V	1.96
'0104060501020103	H	F	G	L	F	L	F	L	-4.02
'0301030101050202	Y	F	V	L	Y	L	L	I	3.26
'0101060104050101	Y	F	I	L	F	A	F	L	-7.11
'0101010101020202	Y	Y	P	L	Y	L	L	L	-6.63
'0104050104050102	N	W	G	L	F	L	Y	I	-5.03
'0403030101050701	Y	Y	P	F	M	L	L	I	4.22
'0104050202050101	H	Y	I	V	F	A	L	L	2.72
'0304010501020102	F	Y	P	L	F	F	Y	I	1.32
'0204050101040701	F	W	P	L	M	T	L	I	0.05
'0203050102070101	F	F	L	L	F	L	I	I	8.25
'0201040101050301	Y	Y	P	M	F	L	T	I	-6.83
'0104050401050501	F	F	I	F	F	A	F	I	-2.51
'0201010201020201	Y	I	I	L	W	A	F	L	-5.83
'0102010103020202	Y	Y	P	F	F	A	F	I	-1.6
'0104050201020201	Y	I	P	L	F	A	Y	V	-4.91
'0102050101020703	Y	I	V	I	F	A	L	L	-5.48
'0102060301020102	Y	F	L	L	M	L	Y	L	-3.32
'0101040102050702	Y	I	I	F	F	A	Y	I	-2.31
'0102010201020701	Y	I	I	I	Y	A	Y	I	-4.77
'0102010304020701	Y	I	F	V	F	L	F	I	-6.15
'0102020501050201	F	Y	I	V	F	Y	Y	I	-9.52
'0204010501090701	Y	W	V	I	F	L	S	I	-2.6
'0103060301050401	Y	I	V	L	W	L	L	L	-3
'0102060103050102	H	Y	I	L	M	L	I	I	0.6
'0304010102050301	F	F	F	Y	M	L	L	I	8.13
'0201020602050101	Y	F	P	V	M	A	V	I	-2.77
'0101050502020601	F	W	V	I	F	T	L	I	2.89
'0203060301070101	N	W	I	L	F	A	Y	L	2.13
'0403010101020702	Y	Y	P	L	W	L	T	I	1.22
'0104050103050501	Y	W	F	L	F	L	F	L	-0.64
'0103020101050202	F	I	F	Y	F	A	L	I	-10.11
'0202020601020101	Y	Y	I	V	M	A	F	I	-6.02
'0104010502020201	F	F	V	L	F	A	Y	V	1.07
'0201060101020703	Y	F	V	L	F	A	Y	I	-7.23
'0101060101020701	N	Y	L	L	Y	A	L	I	-8.23
'0404040104020101	F	I	P	L	F	A	V	I	1.75
'0202050101020601	Y	F	F	I	F	L	L	L	-3.06
'0101020301050102	Y	W	P	Y	F	L	L	I	-8.29
'0103050601050101	F	F	I	F	F	L	L	V	-6.14
'0201010201050103	N	W	I	Y	M	A	L	I	-5.15
'0403010602020101	N	W	I	L	M	A	V	I	10.18
'0403010102020601	H	F	I	I	W	A	Y	I	10.35
'0301010303020701	Y	F	V	F	Y	L	L	L	1.68
'0101060204050102	Y	W	I	L	W	A	Y	L	-1.78
'0103010103020702	Y	W	I	L	W	A	S	I	-4.17
'0103010103020401	Y	F	L	L	F	L	S	L	-1.28
'0101040101050402	N	F	I	L	F	A	Y	I	-4.87
'0401010101020701	Y	W	I	Y	W	A	L	V	0.6
'0103010603020103	Y	I	I	L	M	A	I	L	-0.97
'0102010102020302	F	I	P	L	W	L	L	I	3.68
'0202050103050101	Y	F	V	L	Y	A	F	I	-2.39
'0101060104020201	Y	Y	L	L	Y	A	S	I	-7.81
'0104040104020401	H	Y	P	V	W	I	L	I	-4.34
'0304050503010101	H	F	P	V	M	Y	L	I	11.65
'0301050502090101	Y	F	V	Y	M	L	V	I	14.19
'0101060602050601	N	F	L	L	F	A	T	L	4.94
'0401040101020502	N	F	V	V	F	L	Y	I	3.84
'0401060501050701	H	W	I	L	W	L	L	L	0.37
'0303010103050102	F	F	V	V	F	L	S	I	2.3
'0201060501050401	H	F	I	L	M	L	L	I	-2.12
'0301010102050101	Y	W	I	I	M	A	F	I	5.63
'0103010302020201	F	W	P	L	F	M	Y	I	-0.34
'0203050101060701	Y	W	I	L	W	L	T	V	-0.9
'0103010103050503	H	F	V	Y	F	L	S	I	-1.21
'0301060601050401	H	F	G	L	M	A	L	L	5.88
'0301030102020102	Y	F	I	V	Y	L	L	L	12.17
'0101010504050102	Y	Y	L	L	F	L	T	V	-5.1
'0104040101050503	H	F	P	L	M	Y	Y	I	-4.77
'0301050102090701	F	F	P	V	W	Y	L	I	12.06
'0201050503090101	Y	F	I	L	M	A	T	I	4.73
'0101010102020501	H	F	F	F	F	A	V	I	2.23
'0301020201020601	Y	I	I	V	F	L	Y	I	0.3
'0102010501050701	F	F	I	I	F	A	V	L	-7.05
'0201010301020602	Y	Y	I	F	M	A	I	I	-4.24
'0104010202020301	H	W	L	L	F	A	L	L	5.06
'0303040101020102	Y	Y	I	F	F	L	Y	I	-2.16
'0104010201050701	H	F	F	Y	F	A	F	I	-6.22
'0301020601020201	F	F	I	Y	Y	A	L	L	-3.01
'0201010604020102	H	Y	I	L	F	L	F	V	-5.16
'0304010101050203	N	F	L	L	W	A	T	I	-1.06
'0401040103020501	Y	I	L	L	Y	L	L	I	6.24
'0102040104050101	H	F	I	I	F	L	V	V	-7.52
'0301010301050603	Y	W	F	V	F	A	L	V	2.71
'0103020501020103	Y	Y	V	V	W	L	L	I	-7.96
'0104060503050101	Y	F	L	V	F	A	T	L	-0.96
'0101040501020502	F	F	F	V	F	L	Y	I	-3.87
'0201020501050701	N	F	I	I	F	L	Y	I	-11.59
'0401010301050701	Y	Y	L	V	F	A	I	I	0.92
'0104040501020301	F	F	P	F	F	A	Y	I	-4.27
'0201050201020701	N	F	P	V	F	L	L	V	-6.54
'0401050501050103	H	W	I	L	M	A	L	L	3.16
'0303010102020102	Y	Y	I	V	Y	A	L	V	6.13
'0104010504020103	N	Y	I	V	W	A	L	I	-4.3
'0404010503020101	Y	Y	I	Y	M	L	Y	I	7.02
'0104010602050701	F	Y	I	L	Y	A	S	I	0.55
'0204010104020401	Y	I	I	L	Y	A	L	I	-3.03
'0102010104020101	H	W	P	L	Y	I	T	I	-5.76
'0303050104010501	Y	F	L	L	Y	A	F	L	7.99
'0101040104020202	H	F	V	L	Y	A	L	V	-7.79
'0301060104020103	Y	I	I	V	M	L	I	I	-0.39
'0102010502050301	Y	F	P	Y	W	L	Y	I	3.93
'0101050603050701	Y	W	V	Y	W	A	L	I	-4.15
'0103060603020101	F	Y	F	L	F	A	I	I	-1.96
'0204020101020301	F	F	I	L	M	A	I	L	-4.52
'0201010102020302	Y	F	P	L	M	A	T	L	1.55
'0101050102020502	H	F	V	L	F	Y	Y	I	3.36
'0301060101090701	H	F	V	L	M	L	V	I	3.8
'0301060102050601	F	F	I	F	F	L	V	L	9.35
'0201010201050602	Y	Y	I	V	Y	L	I	I	-2.88
'0104010504050301	H	Y	P	L	W	Y	L	I	-3.82
'0304050103090101	F	Y	I	L	W	A	L	V	10.93
'0204010103020103	Y	Y	V	L	M	L	F	I	-2.33
'0104060102050201	Y	F	V	F	Y	L	V	I	0.53
'0101060204050601	H	F	I	L	M	A	I	I	-1.01
'0301010102020301	Y	W	I	Y	M	A	L	L	7.34
